# Supplementary material for: Methyl 2-(but-3-en­yl)-4-hy­droxy-1,1-dioxo-2H-1λ6,2-benzothia­zine-3-carboxyl­ate
Source: Acta Crystallogr Sect E Struct Rep Online. 2012 May 31;68(Pt 6):o1926. doi: 10.1107/S1600536812022908 (PMC3379481; doi:10.1107/S1600536812022908)
Supplement: Supplementary file 1 [file e-68-o1926-sup1.cif]

##############################################################################
#                                                                            #
# This CIF contains the data in a paper accepted for publication in          #
# Acta Crystallographica Section E. It conforms to the requirements of       #
# Notes for Authors for Acta Crystallographica Section E, and has been       #
# peer reviewed under the auspices of the IUCr Commission on Journals.       #
#                                                                            #
# Full details of the Crystallographic Information File format               #
# are given in the paper "The Crystallographic Information File (CIF):       #
# a New Standard Archive File for Crystallography" by S. R. Hall, F. H.      #
# Allen and I. D. Brown [Acta Cryst. (1991), A47, 655-685].                  #
#                                                                            #
# The current version of the core CIF dictionary is obtainable from          #
# ftp://ftp.iucr.org/pub/cif_core.dic.                                       #
#                                                                            #
# Software is freely available for graphical display of the structure(s)     #
# in this CIF. For information consult the CIF software page                 #
# http://www.iucr.org/resources/cif/software.                                #
#                                                                            #
# This file may be used for bona fide research purposes within the           #
# scientific community so long as proper attribution is given to the journal # 
# article from which it was obtained.                                        #
#                                                                            #
##############################################################################
data_I
_audit_creation_method     SHELXL-97
_chemical_name_systematic
;
Methyl 2-(but-3-enyl)-4-hydroxy-1,1-dioxo-2<i>H</i>-1\l^6^,2-
benzothiazine-3-carboxylate
;
_chemical_name_common
;
;
_chemical_formula_moiety     'C14 H15 N O5 S'
_chemical_formula_sum     'C14 H15 N O5 S'
_chemical_formula_iupac     'C14 H15 N O5 S'
_chemical_formula_weight     309.33
_chemical_melting_point     ?
_symmetry_cell_setting     orthorhombic
_symmetry_space_group_name_H-M     'P b c n'
_symmetry_space_group_name_Hall     '-P 2n 2ab'
loop_
    _symmetry_equiv_pos_as_xyz
    'x, y, z'
    '-x+1/2, -y+1/2, z+1/2'
    'x+1/2, -y+1/2, -z'
    '-x, y, -z+1/2'
    '-x, -y, -z'
    'x-1/2, y-1/2, -z-1/2'
    '-x-1/2, y-1/2, z'
    'x, -y, z-1/2'
_cell_length_a     25.265(8)
_cell_length_b     8.929(3)
_cell_length_c     12.584(4)
_cell_angle_alpha     90.00
_cell_angle_beta     90.00
_cell_angle_gamma     90.00
_cell_volume     2839.0(15)
_cell_formula_units_Z     8
_cell_measurement_reflns_used     4741
_cell_measurement_theta_min     2.42
_cell_measurement_theta_max     27.26
_cell_measurement_temperature     100(2)
_cell_special_details     ?
_exptl_crystal_description     'block'
_exptl_crystal_colour     'colorless'
_exptl_crystal_size_max     0.41
_exptl_crystal_size_mid     0.36
_exptl_crystal_size_min     0.19
_exptl_crystal_density_diffrn     1.447
_exptl_crystal_density_meas     ?
_exptl_crystal_density_method     'not measured'
_exptl_crystal_F_000     1296
_exptl_absorpt_coefficient_mu     0.249
_exptl_absorpt_correction_type     multi-scan
_exptl_absorpt_process_details     '(SADABS; Bruker, 2001)'
_exptl_absorpt_correction_T_min     0.9047
_exptl_absorpt_correction_T_max     0.9542
_exptl_special_details
;
;
_diffrn_ambient_temperature     100(2)
_diffrn_radiation_type     MoK\a
_diffrn_radiation_wavelength     0.71073
_diffrn_radiation_source     'fine-focus sealed tube'
_diffrn_radiation_monochromator     graphite
_diffrn_measurement_device_type     'Bruker SMART 1K'
_diffrn_measurement_method     '\f and \w scans'
_diffrn_detector_area_resol_mean     ?
_diffrn_reflns_number     22868
_diffrn_reflns_av_R_equivalents     0.0805
_diffrn_reflns_av_sigmaI/netI     0.0526
_diffrn_reflns_theta_min     2.42
_diffrn_reflns_theta_max     28.31
_diffrn_reflns_theta_full     26.00
_diffrn_measured_fraction_theta_max     0.974
_diffrn_measured_fraction_theta_full     1.000
_diffrn_reflns_limit_h_min     -33
_diffrn_reflns_limit_h_max     32
_diffrn_reflns_limit_k_min     -11
_diffrn_reflns_limit_k_max     11
_diffrn_reflns_limit_l_min     -16
_diffrn_reflns_limit_l_max     16
_diffrn_standards_number     0
_diffrn_standards_interval_count     .
_diffrn_standards_interval_time     .
_diffrn_standards_decay_%     ?
_refine_special_details
;
Refinement of <i>F</i>^2^ against ALL reflections. The weighted <i>R</i>-factor
<i>wR</i> and goodness of fit <i>S</i> are based on <i>F</i>^2^, conventional
<i>R</i>-factors <i>R</i> are based on <i>F</i>, with <i>F</i> set to zero for
negative <i>F</i>^2^. The threshold expression of <i>F</i>^2^ >
\s(<i>F</i>^2^) is used only for calculating <i>R</i>-factors(gt) <i>etc</i>.
and is not relevant to the choice of reflections for refinement.
<i>R</i>-factors based on <i>F</i>^2^ are statistically about twice as large
as those based on <i>F</i>, and <i>R</i>- factors based on ALL data will be
even larger.
;
_reflns_number_total     3445
_reflns_number_gt     2643
_reflns_threshold_expression     I>2\s(I)
_refine_ls_structure_factor_coef     Fsqd
_refine_ls_matrix_type     full
_refine_ls_R_factor_all     0.0613
_refine_ls_R_factor_gt     0.0423
_refine_ls_wR_factor_gt     0.0988
_refine_ls_wR_factor_ref     0.1087
_refine_ls_goodness_of_fit_ref     1.045
_refine_ls_restrained_S_all     1.045
_refine_ls_number_reflns     3445
_refine_ls_number_parameters     194
_refine_ls_number_restraints     0
_refine_ls_hydrogen_treatment     mixed
_refine_ls_weighting_scheme     calc
_refine_ls_weighting_details
         'calc w=1/[\s^2^(Fo^2^)+(0.0432P)^2^+1.3930P] where P=(Fo^2^+2Fc^2^)/3'
_atom_sites_solution_hydrogens     geom
_atom_sites_solution_primary     direct
_atom_sites_solution_secondary     difmap
_refine_ls_shift/su_max     0.001
_refine_ls_shift/su_mean     0.000
_refine_diff_density_max     0.327
_refine_diff_density_min     -0.518
_refine_ls_extinction_method     none
_refine_ls_extinction_coef     ?
loop_
    _atom_type_symbol
    _atom_type_description
    _atom_type_scat_dispersion_real
    _atom_type_scat_dispersion_imag
    _atom_type_scat_source
    'C' 'C' 0.0033 0.0016
                         'International Tables Vol C Tables 4.2.6.8 and 6.1.1.4'
    'H' 'H' 0.0000 0.0000
                         'International Tables Vol C Tables 4.2.6.8 and 6.1.1.4'
    'N' 'N' 0.0061 0.0033
                         'International Tables Vol C Tables 4.2.6.8 and 6.1.1.4'
    'O' 'O' 0.0106 0.0060
                         'International Tables Vol C Tables 4.2.6.8 and 6.1.1.4'
    'S' 'S' 0.1246 0.1234
                         'International Tables Vol C Tables 4.2.6.8 and 6.1.1.4'
_computing_data_collection     'SMART (Bruker, 2001)'
_computing_cell_refinement     'SAINT (Bruker, 2001)'
_computing_data_reduction     'SAINT (Bruker, 2001)'
_computing_structure_solution     'SHELXS97 (Sheldrick, 2008)'
_computing_structure_refinement     'SHELXL97 (Sheldrick, 2008)'
_computing_molecular_graphics
                                 'PLATON (Spek, 2009) and X-SEED (Barbour 2001)'
_computing_publication_material
                                'WinGX (Farrugia, 1999) and PLATON (Spek, 2009)'
loop_
    _atom_site_type_symbol
    _atom_site_label
    _atom_site_fract_x
    _atom_site_fract_y
    _atom_site_fract_z
    _atom_site_U_iso_or_equiv
    _atom_site_adp_type
    _atom_site_calc_flag
    _atom_site_refinement_flags
    _atom_site_occupancy
    _atom_site_symmetry_multiplicity
    _atom_site_disorder_assembly
    _atom_site_disorder_group
    S S1 0.383769(17) 0.36570(5) 0.46460(3) 0.01998(13) Uani d . 1 1 . .
    O O1 0.28657(5) 0.22258(15) 0.20949(10) 0.0233(3) Uani d . 1 1 . .
    O O2 0.38708(5) 0.20923(14) 0.48963(10) 0.0237(3) Uani d . 1 1 . .
    O O3 0.41184(5) 0.47125(15) 0.52964(10) 0.0252(3) Uani d . 1 1 . .
    O O4 0.37180(5) 0.18207(15) 0.10068(10) 0.0242(3) Uani d . 1 1 . .
    O O5 0.44900(5) 0.25535(14) 0.17283(10) 0.0218(3) Uani d . 1 1 . .
    N N1 0.40302(6) 0.38813(17) 0.34120(11) 0.0193(3) Uani d . 1 1 . .
    C C1 0.31660(7) 0.4152(2) 0.45726(14) 0.0206(4) Uani d . 1 1 . .
    C C2 0.29195(7) 0.4945(2) 0.53786(14) 0.0234(4) Uani d . 1 1 . .
    H H2 0.3113 0.5258 0.5987 0.028 Uiso calc R 1 1 . .
    C C3 0.23838(7) 0.5274(2) 0.52817(15) 0.0260(4) Uani d . 1 1 . .
    H H3 0.2210 0.5839 0.5819 0.031 Uiso calc R 1 1 . .
    C C4 0.21024(7) 0.4782(2) 0.44037(15) 0.0256(4) Uani d . 1 1 . .
    H H4 0.1734 0.4989 0.4354 0.031 Uiso calc R 1 1 . .
    C C5 0.23497(7) 0.3991(2) 0.35976(15) 0.0233(4) Uani d . 1 1 . .
    H H5 0.2151 0.3656 0.3003 0.028 Uiso calc R 1 1 . .
    C C6 0.28911(7) 0.36857(19) 0.36578(14) 0.0194(4) Uani d . 1 1 . .
    C C7 0.31751(7) 0.29795(19) 0.27785(14) 0.0198(4) Uani d . 1 1 . .
    C C8 0.37096(7) 0.3116(2) 0.26458(14) 0.0190(4) Uani d . 1 1 . .
    C C9 0.39673(7) 0.2439(2) 0.17199(14) 0.0202(4) Uani d . 1 1 . .
    C C10 0.47565(8) 0.1946(2) 0.08044(15) 0.0271(4) Uani d . 1 1 . .
    H H10A 0.4664 0.0886 0.0725 0.041 Uiso calc R 1 1 . .
    H H10B 0.5140 0.2044 0.0894 0.041 Uiso calc R 1 1 . .
    H H10C 0.4645 0.2496 0.0169 0.041 Uiso calc R 1 1 . .
    C C11 0.42697(7) 0.5340(2) 0.30952(15) 0.0228(4) Uani d . 1 1 . .
    H H11A 0.4436 0.5221 0.2387 0.027 Uiso calc R 1 1 . .
    H H11B 0.4554 0.5591 0.3606 0.027 Uiso calc R 1 1 . .
    C C12 0.38804(8) 0.6648(2) 0.30478(16) 0.0272(4) Uani d . 1 1 . .
    H H12A 0.3576 0.6377 0.2591 0.033 Uiso calc R 1 1 . .
    H H12B 0.3745 0.6864 0.3770 0.033 Uiso calc R 1 1 . .
    C C13 0.41478(8) 0.8014(2) 0.26092(17) 0.0316(5) Uani d . 1 1 . .
    H H13 0.4245 0.8001 0.1880 0.038 Uiso calc R 1 1 . .
    C C14 0.42573(8) 0.9223(2) 0.31568(17) 0.0306(5) Uani d . 1 1 . .
    H H14A 0.4166 0.9276 0.3888 0.037 Uiso calc R 1 1 . .
    H H14B 0.4428 1.0045 0.2823 0.037 Uiso calc R 1 1 . .
    H H1O 0.3066(11) 0.199(3) 0.159(2) 0.046 Uiso d . 1 1 . .
loop_
    _atom_site_aniso_label
    _atom_site_aniso_U_11
    _atom_site_aniso_U_22
    _atom_site_aniso_U_33
    _atom_site_aniso_U_12
    _atom_site_aniso_U_13
    _atom_site_aniso_U_23
    S1 0.0183(2) 0.0232(2) 0.0185(2) -0.00070(17) -0.00184(16) -0.00094(17)
    O1 0.0193(6) 0.0285(7) 0.0221(7) -0.0037(5) -0.0026(5) -0.0032(5)
    O2 0.0240(7) 0.0246(7) 0.0227(7) 0.0010(5) -0.0039(5) 0.0011(5)
    O3 0.0231(7) 0.0310(7) 0.0217(7) -0.0030(5) -0.0018(5) -0.0041(6)
    O4 0.0211(6) 0.0284(7) 0.0230(7) -0.0001(5) -0.0031(5) -0.0043(6)
    O5 0.0174(6) 0.0261(7) 0.0219(6) 0.0018(5) -0.0002(5) -0.0021(5)
    N1 0.0171(7) 0.0230(8) 0.0178(7) -0.0020(6) -0.0010(6) -0.0018(6)
    C1 0.0194(8) 0.0202(9) 0.0221(9) -0.0026(7) 0.0016(7) 0.0027(7)
    C2 0.0250(9) 0.0250(10) 0.0201(9) -0.0023(8) 0.0012(7) -0.0004(7)
    C3 0.0264(9) 0.0256(10) 0.0260(10) 0.0012(8) 0.0076(7) 0.0014(8)
    C4 0.0193(9) 0.0278(10) 0.0297(10) 0.0015(7) 0.0036(7) 0.0062(8)
    C5 0.0192(9) 0.0267(10) 0.0241(9) -0.0029(7) -0.0001(7) 0.0043(8)
    C6 0.0189(8) 0.0187(9) 0.0205(9) -0.0026(7) 0.0001(7) 0.0028(7)
    C7 0.0200(8) 0.0194(9) 0.0198(9) -0.0010(7) -0.0022(7) 0.0018(7)
    C8 0.0186(8) 0.0194(8) 0.0189(9) -0.0013(7) -0.0025(7) -0.0004(7)
    C9 0.0196(9) 0.0196(9) 0.0213(9) 0.0006(7) -0.0008(7) 0.0027(7)
    C10 0.0241(9) 0.0319(11) 0.0253(10) 0.0034(8) 0.0040(8) -0.0036(8)
    C11 0.0210(9) 0.0243(10) 0.0230(9) -0.0048(7) 0.0010(7) -0.0020(8)
    C12 0.0281(10) 0.0249(10) 0.0286(10) -0.0031(8) -0.0032(8) -0.0006(8)
    C13 0.0398(12) 0.0307(11) 0.0242(10) -0.0041(9) -0.0020(9) 0.0037(9)
    C14 0.0343(11) 0.0261(10) 0.0313(11) -0.0013(8) -0.0053(8) 0.0042(9)
_geom_special_details
;
All e.s.d.'s (except the e.s.d. in the dihedral angle between two l.s. planes)
are estimated using the full covariance matrix. The cell e.s.d.'s are taken
into account individually in the estimation of e.s.d.'s in distances, angles
and torsion angles; correlations between e.s.d.'s in cell parameters are only
used when they are defined by crystal symmetry. An approximate (isotropic)
treatment of cell e.s.d.'s is used for estimating e.s.d.'s involving l.s.
planes.
;
loop_
    _geom_bond_atom_site_label_1
    _geom_bond_atom_site_label_2
    _geom_bond_site_symmetry_2
    _geom_bond_distance
    _geom_bond_publ_flag
    S1 O2 . 1.4346(14) ?
    S1 O3 . 1.4356(13) ?
    S1 N1 . 1.6396(16) ?
    S1 C1 . 1.7561(19) ?
    O1 C7 . 1.343(2) ?
    O1 H1O . 0.84(3) ?
    O4 C9 . 1.227(2) ?
    O5 C9 . 1.325(2) ?
    O5 C10 . 1.449(2) ?
    N1 C8 . 1.433(2) ?
    N1 C11 . 1.490(2) ?
    C1 C2 . 1.385(3) ?
    C1 C6 . 1.407(2) ?
    C2 C3 . 1.391(3) ?
    C2 H2 . 0.9500 ?
    C3 C4 . 1.386(3) ?
    C3 H3 . 0.9500 ?
    C4 C5 . 1.385(3) ?
    C4 H4 . 0.9500 ?
    C5 C6 . 1.397(2) ?
    C5 H5 . 0.9500 ?
    C6 C7 . 1.462(2) ?
    C7 C8 . 1.366(2) ?
    C8 C9 . 1.465(3) ?
    C10 H10A . 0.9800 ?
    C10 H10B . 0.9800 ?
    C10 H10C . 0.9800 ?
    C11 C12 . 1.528(3) ?
    C11 H11A . 0.9900 ?
    C11 H11B . 0.9900 ?
    C12 C13 . 1.499(3) ?
    C12 H12A . 0.9900 ?
    C12 H12B . 0.9900 ?
    C13 C14 . 1.310(3) ?
    C13 H13 . 0.9500 ?
    C14 H14A . 0.9500 ?
    C14 H14B . 0.9500 ?
loop_
    _geom_angle_atom_site_label_1
    _geom_angle_atom_site_label_2
    _geom_angle_atom_site_label_3
    _geom_angle_site_symmetry_1
    _geom_angle_site_symmetry_3
    _geom_angle
    _geom_angle_publ_flag
    O2 S1 O3 . . 119.04(8) ?
    O2 S1 N1 . . 108.04(8) ?
    O3 S1 N1 . . 108.25(8) ?
    O2 S1 C1 . . 108.24(8) ?
    O3 S1 C1 . . 110.00(8) ?
    N1 S1 C1 . . 101.90(8) ?
    C7 O1 H1O . . 104.9(18) ?
    C9 O5 C10 . . 115.33(14) ?
    C8 N1 C11 . . 117.79(14) ?
    C8 N1 S1 . . 114.29(12) ?
    C11 N1 S1 . . 118.72(12) ?
    C2 C1 C6 . . 121.90(17) ?
    C2 C1 S1 . . 121.65(14) ?
    C6 C1 S1 . . 116.46(13) ?
    C1 C2 C3 . . 118.80(17) ?
    C1 C2 H2 . . 120.6 ?
    C3 C2 H2 . . 120.6 ?
    C4 C3 C2 . . 120.14(17) ?
    C4 C3 H3 . . 119.9 ?
    C2 C3 H3 . . 119.9 ?
    C5 C4 C3 . . 120.96(17) ?
    C5 C4 H4 . . 119.5 ?
    C3 C4 H4 . . 119.5 ?
    C4 C5 C6 . . 120.12(18) ?
    C4 C5 H5 . . 119.9 ?
    C6 C5 H5 . . 119.9 ?
    C5 C6 C1 . . 118.02(17) ?
    C5 C6 C7 . . 121.60(16) ?
    C1 C6 C7 . . 120.29(16) ?
    O1 C7 C8 . . 122.81(16) ?
    O1 C7 C6 . . 114.53(15) ?
    C8 C7 C6 . . 122.63(16) ?
    C7 C8 N1 . . 121.29(16) ?
    C7 C8 C9 . . 119.96(16) ?
    N1 C8 C9 . . 118.73(15) ?
    O4 C9 O5 . . 123.51(17) ?
    O4 C9 C8 . . 122.61(16) ?
    O5 C9 C8 . . 113.87(15) ?
    O5 C10 H10A . . 109.5 ?
    O5 C10 H10B . . 109.5 ?
    H10A C10 H10B . . 109.5 ?
    O5 C10 H10C . . 109.5 ?
    H10A C10 H10C . . 109.5 ?
    H10B C10 H10C . . 109.5 ?
    N1 C11 C12 . . 114.66(15) ?
    N1 C11 H11A . . 108.6 ?
    C12 C11 H11A . . 108.6 ?
    N1 C11 H11B . . 108.6 ?
    C12 C11 H11B . . 108.6 ?
    H11A C11 H11B . . 107.6 ?
    C13 C12 C11 . . 110.25(17) ?
    C13 C12 H12A . . 109.6 ?
    C11 C12 H12A . . 109.6 ?
    C13 C12 H12B . . 109.6 ?
    C11 C12 H12B . . 109.6 ?
    H12A C12 H12B . . 108.1 ?
    C14 C13 C12 . . 124.9(2) ?
    C14 C13 H13 . . 117.6 ?
    C12 C13 H13 . . 117.6 ?
    C13 C14 H14A . . 120.0 ?
    C13 C14 H14B . . 120.0 ?
    H14A C14 H14B . . 120.0 ?
loop_
    _geom_torsion_atom_site_label_1
    _geom_torsion_atom_site_label_2
    _geom_torsion_atom_site_label_3
    _geom_torsion_atom_site_label_4
    _geom_torsion_site_symmetry_1
    _geom_torsion_site_symmetry_2
    _geom_torsion_site_symmetry_3
    _geom_torsion_site_symmetry_4
    _geom_torsion
    _geom_torsion_publ_flag
    O2 S1 N1 C8 . . . . 61.69(14) ?
    O3 S1 N1 C8 . . . . -168.15(12) ?
    C1 S1 N1 C8 . . . . -52.19(14) ?
    O2 S1 N1 C11 . . . . -152.15(12) ?
    O3 S1 N1 C11 . . . . -21.99(15) ?
    C1 S1 N1 C11 . . . . 93.96(14) ?
    O2 S1 C1 C2 . . . . 104.25(16) ?
    O3 S1 C1 C2 . . . . -27.34(18) ?
    N1 S1 C1 C2 . . . . -142.01(15) ?
    O2 S1 C1 C6 . . . . -75.07(15) ?
    O3 S1 C1 C6 . . . . 153.34(13) ?
    N1 S1 C1 C6 . . . . 38.67(15) ?
    C6 C1 C2 C3 . . . . 0.6(3) ?
    S1 C1 C2 C3 . . . . -178.67(14) ?
    C1 C2 C3 C4 . . . . 1.6(3) ?
    C2 C3 C4 C5 . . . . -1.7(3) ?
    C3 C4 C5 C6 . . . . -0.3(3) ?
    C4 C5 C6 C1 . . . . 2.4(3) ?
    C4 C5 C6 C7 . . . . -174.17(17) ?
    C2 C1 C6 C5 . . . . -2.6(3) ?
    S1 C1 C6 C5 . . . . 176.72(14) ?
    C2 C1 C6 C7 . . . . 174.05(17) ?
    S1 C1 C6 C7 . . . . -6.6(2) ?
    C5 C6 C7 O1 . . . . -20.8(2) ?
    C1 C6 C7 O1 . . . . 162.66(16) ?
    C5 C6 C7 C8 . . . . 157.21(18) ?
    C1 C6 C7 C8 . . . . -19.3(3) ?
    O1 C7 C8 N1 . . . . -177.64(15) ?
    C6 C7 C8 N1 . . . . 4.5(3) ?
    O1 C7 C8 C9 . . . . 0.7(3) ?
    C6 C7 C8 C9 . . . . -177.14(16) ?
    C11 N1 C8 C7 . . . . -110.93(19) ?
    S1 N1 C8 C7 . . . . 35.6(2) ?
    C11 N1 C8 C9 . . . . 70.7(2) ?
    S1 N1 C8 C9 . . . . -142.81(14) ?
    C10 O5 C9 O4 . . . . 2.4(3) ?
    C10 O5 C9 C8 . . . . -177.74(15) ?
    C7 C8 C9 O4 . . . . 4.8(3) ?
    N1 C8 C9 O4 . . . . -176.84(16) ?
    C7 C8 C9 O5 . . . . -175.05(16) ?
    N1 C8 C9 O5 . . . . 3.3(2) ?
    C8 N1 C11 C12 . . . . 74.1(2) ?
    S1 N1 C11 C12 . . . . -70.88(19) ?
    N1 C11 C12 C13 . . . . -173.83(15) ?
    C11 C12 C13 C14 . . . . -111.0(2) ?
loop_
    _geom_hbond_atom_site_label_D
    _geom_hbond_atom_site_label_H
    _geom_hbond_atom_site_label_A
    _geom_hbond_site_symmetry_A
    _geom_hbond_distance_DH
    _geom_hbond_distance_HA
    _geom_hbond_distance_DA
    _geom_hbond_angle_DHA
    C4 H4 O2 7_665 0.95 2.52 3.269(2) 136.2
    O1 H1O O4 . 0.84(3) 1.81(3) 2.577(2) 151(3)
_iucr_refine_instructions_details
;
TITL 10039N in Pbcn
CELL 0.71073 25.2648 8.9295 12.5841 90.000 90.000 90.000
ZERR 8.0000 0.0078 0.0028 0.0039 0.000 0.000 0.000
LATT 1
SYMM 0.5-X, 0.5-Y, 0.5+Z
SYMM 0.5+X, 0.5-Y, -Z
SYMM -X, Y, 0.5-Z
SFAC C H N O S
UNIT 112 120 8 40 8
MERG 2
FMAP 2
GRID
PLAN 20
TEMP -100
SIZE 0.41 0.36 0.19
BOND $H
HTAB
CONF
L.S. 20
ACTA 52
WGHT 0.04170 1.40380 0.00000 0.00000 0.00000 0.33330
FVAR 0.09277
S1     5   0.38377   0.36570   0.46459  11.00000   0.01828   0.02318 =
       0.01847  -0.00094  -0.00184  -0.00070
O1     4   0.28657   0.22258   0.20949  11.00000   0.01931   0.02850 =
       0.02209  -0.00322  -0.00260  -0.00372
O2     4   0.38708   0.20923   0.48962  11.00000   0.02400   0.02455 =
       0.02269   0.00109  -0.00392   0.00100
O3     4   0.41184   0.47125   0.52963  11.00000   0.02311   0.03095 =
       0.02166  -0.00405  -0.00182  -0.00296
O4     4   0.37180   0.18207   0.10068  11.00000   0.02113   0.02836 =
       0.02304  -0.00435  -0.00311  -0.00015
O5     4   0.44900   0.25535   0.17283  11.00000   0.01740   0.02607 =
       0.02189  -0.00215  -0.00023   0.00179
N1     3   0.40303   0.38813   0.34120  11.00000   0.01712   0.02305 =
       0.01779  -0.00177  -0.00104  -0.00196
C1     1   0.31660   0.41519   0.45726  11.00000   0.01943   0.02016 =
       0.02207   0.00266   0.00160  -0.00261
C2     1   0.29196   0.49447   0.53786  11.00000   0.02502   0.02498 =
       0.02010  -0.00044   0.00116  -0.00235
AFIX 43
H2     2   0.31130   0.52577   0.59867  11.00000  -1.20000
AFIX 0
C3     1   0.23838   0.52744   0.52817  11.00000   0.02641   0.02556 =
       0.02600   0.00138   0.00759   0.00116
AFIX 43
H3     2   0.22104   0.58388   0.58186  11.00000  -1.20000
AFIX 0
C4     1   0.21024   0.47815   0.44037  11.00000   0.01926   0.02775 =
       0.02968   0.00617   0.00357   0.00146
AFIX 43
H4     2   0.17344   0.49888   0.43541  11.00000  -1.20000
AFIX 0
C5     1   0.23497   0.39913   0.35976  11.00000   0.01915   0.02666 =
       0.02409   0.00427  -0.00009  -0.00287
AFIX 43
H5     2   0.21508   0.36564   0.30027  11.00000  -1.20000
AFIX 0
C6     1   0.28911   0.36857   0.36578  11.00000   0.01888   0.01875 =
       0.02055   0.00279   0.00014  -0.00256
C7     1   0.31751   0.29795   0.27785  11.00000   0.02003   0.01944 =
       0.01985   0.00181  -0.00221  -0.00105
C8     1   0.37096   0.31164   0.26458  11.00000   0.01865   0.01938 =
       0.01886  -0.00042  -0.00253  -0.00125
C9     1   0.39673   0.24390   0.17199  11.00000   0.01960   0.01957 =
       0.02129   0.00267  -0.00078   0.00060
C10    1   0.47565   0.19458   0.08044  11.00000   0.02410   0.03192 =
       0.02534  -0.00358   0.00403   0.00338
AFIX 137
H10A   2   0.46644   0.08856   0.07250  11.00000  -1.50000
H10B   2   0.51402   0.20443   0.08944  11.00000  -1.50000
H10C   2   0.46451   0.24965   0.01690  11.00000  -1.50000
AFIX 0
C11    1   0.42697   0.53397   0.30952  11.00000   0.02098   0.02429 =
       0.02304  -0.00199   0.00102  -0.00478
AFIX 23
H11A   2   0.44355   0.52211   0.23874  11.00000  -1.20000
H11B   2   0.45540   0.55912   0.36063  11.00000  -1.20000
AFIX 0
C12    1   0.38804   0.66483   0.30478  11.00000   0.02813   0.02489 =
       0.02855  -0.00064  -0.00317  -0.00311
AFIX 23
H12A   2   0.35760   0.63770   0.25915  11.00000  -1.20000
H12B   2   0.37449   0.68640   0.37699  11.00000  -1.20000
AFIX 0
C13    1   0.41478   0.80135   0.26092  11.00000   0.03984   0.03071 =
       0.02424   0.00373  -0.00205  -0.00408
AFIX 43
H13    2   0.42450   0.80013   0.18800  11.00000  -1.20000
AFIX 0
C14    1   0.42573   0.92225   0.31568  11.00000   0.03430   0.02609 =
       0.03131   0.00420  -0.00533  -0.00130
AFIX 93
H14A   2   0.41661   0.92764   0.38882  11.00000  -1.20000
H14B   2   0.44279   1.00452   0.28225  11.00000  -1.20000
AFIX 0
H1O    2   0.30663   0.19929   0.15899  11.00000  -1.50000
HKLF 4
;
data_global
_journal_date_recd_electronic     2012-05-17
_journal_date_accepted     2012-05-19
_journal_name_full     'Acta Crystallographica, Section E'
_journal_year     2012
_journal_volume     68
_journal_issue      6
_journal_page_first     o1926
_journal_page_last     o1926
_journal_paper_category     QO
_journal_paper_doi     10.1107/S1600536812022908
_journal_coeditor_code     BT5926
_publ_contact_author_name     'Muhammad Nadeem Arshad'
_publ_contact_author_address
;
Department of Chemistry, University of Gujrat, Gujrat 50781, Pakistan.
;
_publ_contact_author_email     'mnachemist@hotmail.com'
_publ_contact_author_fax     ?
_publ_contact_author_phone     '+92-333-4537630'
_publ_section_title
;\
Methyl
2-(but-3-enyl)-4-hydroxy-1,1-dioxo-2<i>H</i>-1\l^6^,2-benzothiazine-3-\
carboxylate
;
loop_
    _publ_author_name
    _publ_author_footnote
    _publ_author_address
    'Arshad, Muhammad Nadeem' .
;
Department of Chemistry, University of Gujrat, Gujrat 50781, Pakistan
;
    'Khan, Islam Ullah' .
;
Materials Chemistry Laboratory, Department of Chemistry, GC University,
Lahore 54000, Pakistan
;
    'Zia-ur-Rehman, Muhammad' .
;
Applied Chemistry Research Centre PCSIR Laboratories Complex,
Lahore 54600, Pakistan
;
    'Danish, Muhammad' .
;
Department of Chemistry, University of Gujrat, Gujrat 50781, Pakistan
;
    'Holman, K. Travis' .
;
Department of Chemistry, Georgetown University
37th and `O' Streets NW Washington, DC 20057-1227, USA
;
