# Supplementary material for: Methyl 2-(but-3-en­yl)-4-hy­droxy-1,1-dioxo-2H-1λ6,2-benzothia­zine-3-carboxyl­ate
Source: Acta Crystallogr Sect E Struct Rep Online. 2012 May 31;68(Pt 6):o1926. doi: 10.1107/S1600536812022908 (PMC3379481; doi:10.1107/S1600536812022908)
Supplement: Supplementary file 2 [file e-68-o1926-Isup2.hkl]

# 
# h,k,l, Fc-squared, Fo-squared, sigma(Fo-squared) and status flag 
# 
data_I
_shelx_title ' 10039N in Pbcn' 
_shelx_refln_list_code          4 
_shelx_F_calc_maximum      306.65 
_exptl_crystal_F_000      1296.00 
_reflns_d_resolution_high  0.7492 
 
loop_ 
 _symmetry_equiv_pos_as_xyz 
 'x, y, z' 
 '-x+1/2, -y+1/2, z+1/2' 
 'x+1/2, -y+1/2, -z' 
 '-x, y, -z+1/2' 
 '-x, -y, -z' 
 'x-1/2, y-1/2, -z-1/2' 
 '-x-1/2, y-1/2, z' 
 'x, -y, z-1/2' 
 
_cell_length_a    25.2648 
_cell_length_b     8.9295 
_cell_length_c    12.5841 
_cell_angle_alpha  90.000 
_cell_angle_beta   90.000 
_cell_angle_gamma  90.000 
 
_shelx_F_squared_multiplier     1.000 
 
loop_ 
 _refln_index_h 
 _refln_index_k 
 _refln_index_l 
 _refln_F_squared_calc 
 _refln_F_squared_meas 
 _refln_F_squared_sigma 
 _refln_observed_status 
   4   0   0    55319.15    63854.99   4577.00 o 
   6   0   0    94036.14   105494.38   6264.37 o 
   8   0   0     2643.35     2908.99    143.30 o 
  10   0   0    47388.18    52220.44   2512.91 o 
  12   0   0    24187.00    27367.41   1318.15 o 
  14   0   0     2130.90     2530.41    127.20 o 
  16   0   0      790.34      786.00     46.41 o 
  18   0   0     2509.27     2747.21    170.84 o 
  20   0   0     2405.88     2398.26    151.94 o 
  22   0   0     1570.95     1779.80    117.41 o 
  24   0   0     1337.68     1205.11     85.83 o 
  26   0   0       10.27       40.86     24.97 o 
  28   0   0      138.03       97.60     41.83 o 
  30   0   0     2624.40     2397.04    226.57 o 
  32   0   0      113.59      120.84     49.96 o 
   1   1   0    18042.47    16158.96    602.56 o 
   3   1   0    11907.68    10418.03    353.64 o 
   5   1   0    16344.58    16149.97    536.36 o 
   7   1   0       60.07      126.77      9.20 o 
   9   1   0      584.74      453.09     21.10 o 
  11   1   0    10798.04    12986.82    444.22 o 
  13   1   0     7461.84     8222.70    309.63 o 
  15   1   0      145.25      223.01     13.63 o 
  17   1   0        3.20        3.52      9.34 o 
  19   1   0      817.72      828.39     38.72 o 
  21   1   0      283.34      221.56     21.45 o 
  23   1   0      173.06       99.46     19.79 o 
  25   1   0        1.26        4.89     25.14 o 
  27   1   0      591.20      528.19     49.41 o 
  29   1   0      540.75      432.13     40.89 o 
  31   1   0      111.20      112.11     33.66 o 
   0   2   0    13186.56    12857.39    656.55 o 
   2   2   0    10144.44     9166.43    343.31 o 
   4   2   0    18797.33    17976.82    755.23 o 
   6   2   0     3850.96     3672.75    171.39 o 
   8   2   0    12230.35    12756.46    424.44 o 
  10   2   0      155.84      118.57     10.13 o 
  12   2   0    17259.98    18095.46    677.15 o 
  14   2   0     4794.12     4976.02    189.92 o 
  16   2   0      910.97     1000.22     43.66 o 
  18   2   0     3481.85     3778.80    146.36 o 
  20   2   0       32.04        2.10     14.55 o 
  22   2   0        0.04        2.71     17.44 o 
  24   2   0      133.04       98.26     22.75 o 
  26   2   0       89.72       59.91     30.52 o 
  28   2   0       15.00       21.01     21.33 o 
  30   2   0      495.62      477.51     43.81 o 
  32   2   0       33.05       31.43     25.17 o 
   1   3   0      978.20     1110.15     64.65 o 
   3   3   0     7117.39     6651.26    234.78 o 
   5   3   0       23.89       -2.07      5.87 o 
   7   3   0     3144.55     2915.38    143.48 o 
   9   3   0     1472.57     1453.28     63.24 o 
  11   3   0      747.63      733.46     28.36 o 
  13   3   0     5176.44     4995.76    190.02 o 
  15   3   0      280.34      307.24     20.36 o 
  17   3   0     6640.36     6837.33    292.33 o 
  19   3   0     1061.13     1032.42     53.71 o 
  21   3   0       85.07      135.36     19.66 o 
  23   3   0      448.51      461.32     39.55 o 
  25   3   0      150.14      156.92     26.98 o 
  27   3   0      471.18      485.98     43.37 o 
  29   3   0       14.03        4.87     24.43 o 
  31   3   0      504.37      545.97     49.84 o 
   0   4   0     3089.52     3433.36    170.10 o 
   2   4   0      158.04      214.66     12.38 o 
   4   4   0     8102.06     7608.59    261.22 o 
   6   4   0      485.85      536.52     25.48 o 
   8   4   0    12477.34    11341.60    430.85 o 
  10   4   0      476.45      501.34     24.90 o 
  12   4   0      175.10      155.57     16.25 o 
  14   4   0     2766.12     2663.98    118.20 o 
  16   4   0     1643.56     1594.95     75.50 o 
  18   4   0      493.27      513.43     34.19 o 
  20   4   0     1325.22     1161.29     59.69 o 
  22   4   0      628.44      632.93     40.93 o 
  24   4   0       96.52      110.12     31.12 o 
  26   4   0     2015.90     1722.85     99.28 o 
  28   4   0       32.18       30.68     24.11 o 
  30   4   0       58.60       62.33     33.86 o 
   1   5   0     3959.02     4099.90    157.37 o 
   3   5   0     1865.03     1890.17     68.79 o 
   5   5   0      625.77      629.75     26.93 o 
   7   5   0      444.40      449.97     23.55 o 
   9   5   0     7771.43     7114.33    270.68 o 
  11   5   0        3.27       -2.77     10.23 o 
  13   5   0     3198.09     3027.45    133.56 o 
  15   5   0      408.53      425.51     29.62 o 
  17   5   0        0.14       -2.49     13.90 o 
  19   5   0      950.10      845.93     48.50 o 
  21   5   0     1108.65     1010.41     55.29 o 
  23   5   0       30.82       26.37     18.49 o 
  25   5   0       28.31       22.77     19.78 o 
  27   5   0        6.18      -22.75     23.22 o 
  29   5   0       49.19        9.66     26.28 o 
   0   6   0      924.90      945.94     53.68 o 
   2   6   0      369.04      433.33     35.72 o 
   4   6   0     2180.54     1929.35     71.10 o 
   6   6   0      154.50      159.03     19.36 o 
   8   6   0     3821.20     3331.31    130.37 o 
  10   6   0      816.26      682.28     38.20 o 
  12   6   0     1875.56     1853.79     86.19 o 
  14   6   0      184.02      179.83     43.27 o 
  16   6   0      233.75      272.41     25.83 o 
  18   6   0      159.45      148.55     24.65 o 
  20   6   0      703.11      640.61     56.01 o 
  22   6   0     1181.49     1251.27     84.83 o 
  24   6   0     1241.03     1361.51    115.63 o 
  26   6   0        0.07       10.03     21.71 o 
  28   6   0       44.18       14.74     33.57 o 
   1   7   0     6766.58     6296.12    270.64 o 
   3   7   0     1201.98     1108.40     49.38 o 
   5   7   0     4572.11     4251.87    165.59 o 
   7   7   0      512.35      496.67     27.93 o 
   9   7   0     9952.89     8881.76    377.67 o 
  11   7   0      112.68      137.27     30.74 o 
  13   7   0      780.71      719.06     42.50 o 
  15   7   0        0.19      -11.67     14.25 o 
  17   7   0        0.41      -15.32     15.32 o 
  19   7   0     1429.01     1435.07     74.18 o 
  21   7   0     4028.12     4058.86    210.62 o 
  23   7   0      388.54      467.19     39.75 o 
  25   7   0      826.82      914.93     78.66 o 
  27   7   0      148.47      147.46     41.31 o 
   0   8   0     1072.01     1037.94    113.87 o 
   2   8   0      251.53      233.18     22.44 o 
   4   8   0       22.47      -10.70     11.69 o 
   6   8   0     1329.45     1190.18     53.20 o 
   8   8   0       73.02       71.48     17.44 o 
  10   8   0      711.70      689.58     41.25 o 
  12   8   0     1285.74     1239.58     63.53 o 
  14   8   0      142.16      125.88     20.60 o 
  16   8   0      528.32      512.65     38.01 o 
  18   8   0     2952.65     3029.76    227.09 o 
  20   8   0     1721.68     1804.50    121.76 o 
  22   8   0      668.42      789.90     92.01 o 
  24   8   0       30.68       15.18     27.24 o 
   1   9   0        9.46       23.41     16.77 o 
   3   9   0        1.75       27.31     15.23 o 
   5   9   0        0.31        5.25     15.20 o 
   7   9   0       21.80       19.33     17.70 o 
   9   9   0      169.28      157.47     20.78 o 
  11   9   0       64.21       79.08     18.89 o 
  13   9   0      106.14       65.00     18.89 o 
  15   9   0       59.48       38.02     19.02 o 
  17   9   0       43.33       58.23     21.52 o 
  19   9   0        0.19        0.56     21.86 o 
  21   9   0       40.25       70.62     36.94 o 
   0  10   0      327.48      315.22     40.09 o 
   2  10   0      452.77      357.35     29.75 o 
   4  10   0      148.39      121.49     24.43 o 
   6  10   0      249.83      181.17     34.56 o 
   8  10   0       41.64       34.63     18.80 o 
  10  10   0       51.97       66.36     29.03 o 
  12  10   0       91.80       84.60     34.28 o 
  14  10   0       19.26        7.95     25.94 o 
  16  10   0        3.76       15.74     32.37 o 
  18  10   0      618.25      514.73     85.98 o 
   1  11   0      624.21      558.88     79.01 o 
   3  11   0       11.15       51.12     40.67 o 
   5  11   0      871.83      844.72    108.06 o 
   7  11   0        4.00      118.52     47.64 o 
   9  11   0      168.07      191.72     56.93 o 
   1   1   1    16613.29    17142.17    505.61 o 
   2   1   1     4463.08     4314.56    120.43 o 
   3   1   1    10387.29    10120.11    266.04 o 
   4   1   1     1625.39     1603.64     45.17 o 
   5   1   1     5688.46     5901.92    156.35 o 
   6   1   1    12539.73    12642.07    318.07 o 
   7   1   1       15.20       24.33      4.56 o 
   8   1   1     7566.43     8484.57    210.75 o 
   9   1   1     2043.50     2154.62     52.81 o 
  10   1   1        2.87       -3.95      3.95 o 
  11   1   1     2797.82     3063.21     83.34 o 
  12   1   1     5544.92     6042.54    153.41 o 
  13   1   1     9114.24     9752.52    247.19 o 
  14   1   1      581.59      648.24     20.28 o 
  15   1   1      242.46      297.83     12.02 o 
  16   1   1     2530.23     2463.31     65.20 o 
  17   1   1      126.38      155.88      9.53 o 
  18   1   1      206.41      241.13     12.28 o 
  19   1   1     1191.57     1228.27     39.47 o 
  20   1   1     1671.76     1673.27     51.53 o 
  21   1   1        7.52       -2.15      9.06 o 
  22   1   1       16.33        2.48      9.69 o 
  23   1   1      971.65      842.72     32.61 o 
  24   1   1     1184.59     1197.04     45.76 o 
  25   1   1     1343.38     1151.77     44.56 o 
  26   1   1       38.38       56.03     14.57 o 
  27   1   1      343.95      270.76     21.99 o 
  28   1   1     1526.97     1478.17     60.71 o 
  29   1   1        3.90       25.85     15.33 o 
  30   1   1      143.43      168.03     22.34 o 
  31   1   1        0.54        2.69     16.35 o 
  32   1   1      667.23      623.66     44.38 o 
   0   2   1    14473.54    13788.49    517.34 o 
   1   2   1    32274.57    28804.98    853.00 o 
   2   2   1     2606.29     2300.72     65.47 o 
   3   2   1     7054.55     6102.99    180.09 o 
   4   2   1       37.45       25.14      6.09 o 
   5   2   1      772.72      634.30     19.02 o 
   6   2   1     4059.81     3743.55     99.88 o 
   7   2   1     3200.74     2756.00     74.20 o 
   8   2   1      918.43      977.56     28.19 o 
   9   2   1      149.26      218.36      9.47 o 
  10   2   1     1057.40     1130.22     34.75 o 
  11   2   1     8694.49     9060.48    216.98 o 
  12   2   1     1126.23     1109.73     29.37 o 
  13   2   1        0.03        1.58      4.52 o 
  14   2   1       24.45       24.58      5.97 o 
  15   2   1      848.85      883.39     26.42 o 
  16   2   1        4.86       -6.24      6.24 o 
  17   2   1       95.83       77.90      8.68 o 
  18   2   1       29.74       13.89      7.74 o 
  19   2   1     1170.99     1081.91     34.01 o 
  20   2   1        4.03        7.22      8.52 o 
  21   2   1      128.68       98.94     12.13 o 
  22   2   1      374.91      345.73     19.17 o 
  23   2   1      809.66      813.15     37.84 o 
  24   2   1        5.34       11.31     12.36 o 
  25   2   1        4.53       14.83     13.26 o 
  26   2   1        1.92       -3.53     13.43 o 
  27   2   1      182.09      158.79     19.23 o 
  28   2   1       22.73       25.71     15.24 o 
  29   2   1      109.76      100.39     19.83 o 
  30   2   1        0.17        2.82     15.59 o 
  31   2   1      700.01      597.71     35.99 o 
  32   2   1       11.47        8.70     20.15 o 
  33   2   1      226.63      304.42     70.88 o 
   1   3   1     9948.38     9648.84    242.28 o 
   2   3   1     9989.94     9593.29    242.16 o 
   3   3   1      138.58      139.57      6.77 o 
   4   3   1       32.21       13.66      4.23 o 
   5   3   1      901.99      802.67     26.57 o 
   6   3   1        8.48       -0.31      3.83 o 
   7   3   1     5132.85     4563.23    140.95 o 
   8   3   1      510.86      452.15     15.37 o 
   9   3   1      108.54       67.59      6.22 o 
  10   3   1      535.54      488.80     17.75 o 
  11   3   1     3280.81     3365.30     91.17 o 
  12   3   1     1973.41     2033.18     61.90 o 
  13   3   1      122.84      135.35      9.41 o 
  14   3   1      291.86      335.81     13.79 o 
  15   3   1      255.21      267.44     13.76 o 
  16   3   1      480.01      511.45     22.97 o 
  17   3   1      506.81      515.68     21.22 o 
  18   3   1       21.23       13.18      8.62 o 
  19   3   1        1.20       -4.75      9.27 o 
  20   3   1        3.81       -4.40      9.37 o 
  21   3   1       15.64       24.99     10.85 o 
  22   3   1        3.20       -1.62     10.16 o 
  23   3   1        1.93      -11.04     11.04 o 
  24   3   1      160.86       89.45     16.39 o 
  25   3   1       22.16       16.76     14.35 o 
  26   3   1       25.37       26.62     15.26 o 
  27   3   1        0.76      -14.11     14.11 o 
  28   3   1       62.27       44.04     16.50 o 
  29   3   1       51.10       51.71     17.55 o 
  30   3   1      118.51       95.13     19.72 o 
  31   3   1      114.84       81.87     19.81 o 
  32   3   1      518.47      596.26     92.37 o 
   0   4   1     1012.37      961.84     40.65 o 
   1   4   1      213.87      291.29     10.86 o 
   2   4   1      748.19      777.80     21.61 o 
   3   4   1      601.26      640.30     19.27 o 
   4   4   1      465.67      454.52     14.98 o 
   5   4   1       23.67       10.17      4.69 o 
   6   4   1       95.89       94.20      6.60 o 
   7   4   1      153.34      172.90      8.53 o 
   8   4   1     1835.48     1810.31     53.80 o 
   9   4   1     4983.12     4814.84    123.82 o 
  10   4   1      308.52      311.93     12.05 o 
  11   4   1       43.16       31.06      6.32 o 
  12   4   1      878.51      886.59     34.20 o 
  13   4   1      624.65      598.97     24.02 o 
  14   4   1        1.14       -2.44      6.44 o 
  15   4   1        6.65       -0.23      8.39 o 
  16   4   1      314.60      336.44     20.42 o 
  17   4   1      467.28      454.69     24.10 o 
  18   4   1      347.34      363.21     21.02 o 
  19   4   1      160.50      202.43     19.10 o 
  20   4   1       21.18       -3.49     10.20 o 
  21   4   1       36.10       22.30     14.62 o 
  22   4   1      547.41      518.24     29.81 o 
  23   4   1      168.06      167.21     15.80 o 
  24   4   1       85.50       60.75     15.03 o 
  25   4   1       10.40       -5.52     14.35 o 
  26   4   1       10.15        9.03     15.65 o 
  27   4   1        8.09       11.25     16.05 o 
  28   4   1       37.16        7.40     16.89 o 
  29   4   1      240.41      226.80     24.75 o 
  30   4   1       33.93       29.97     18.68 o 
  31   4   1        1.71        3.49     34.86 o 
   1   5   1       13.61       11.87      6.79 o 
   2   5   1     1893.88     1776.23     45.59 o 
   3   5   1       62.32       62.84      6.61 o 
   4   5   1      295.13      277.61     14.64 o 
   5   5   1      403.93      393.37     14.34 o 
   6   5   1       24.48       13.38      5.44 o 
   7   5   1        1.55       -3.13      5.14 o 
   8   5   1      382.78      419.40     16.54 o 
   9   5   1       24.48       27.52      6.34 o 
  10   5   1     1271.31     1205.18     38.25 o 
  11   5   1      112.94      114.04      9.99 o 
  12   5   1      159.89      168.84     14.33 o 
  13   5   1      690.64      695.72     27.70 o 
  14   5   1     2067.95     2002.09     65.25 o 
  15   5   1      823.32      814.33     32.52 o 
  16   5   1      479.34      521.00     24.16 o 
  17   5   1      148.56      155.17     17.84 o 
  18   5   1       89.37       92.82     13.29 o 
  19   5   1     1504.55     1424.28     50.15 o 
  20   5   1     3430.76     3404.55    108.07 o 
  21   5   1      662.00      686.14     38.26 o 
  22   5   1      185.93      168.35     16.45 o 
  23   5   1       15.79       13.91     12.32 o 
  24   5   1      345.74      347.98     22.81 o 
  25   5   1      412.31      400.44     26.69 o 
  26   5   1       23.74       19.03     15.49 o 
  27   5   1        2.85      -14.96     16.26 o 
  28   5   1      367.12      351.62     32.41 o 
  29   5   1       34.56       14.81     18.77 o 
  30   5   1      151.98      135.94     52.29 o 
   0   6   1     2252.93     2098.17     83.67 o 
   1   6   1     2098.53     2123.51     57.17 o 
   2   6   1       54.54       38.12      6.70 o 
   3   6   1     1005.70      984.14     29.21 o 
   4   6   1       74.17       65.45      8.43 o 
   5   6   1      305.06      294.53     12.97 o 
   6   6   1     1004.55      968.38     30.53 o 
   7   6   1     5425.82     5115.81    138.74 o 
   8   6   1      303.01      354.69     15.42 o 
   9   6   1      684.78      655.68     24.39 o 
  10   6   1      711.59      651.87     24.47 o 
  11   6   1     1305.54     1162.40     40.87 o 
  12   6   1      529.02      535.29     23.74 o 
  13   6   1        9.87       -1.48      8.95 o 
  14   6   1      203.53      213.46     15.64 o 
  15   6   1     5025.43     4726.46    145.09 o 
  16   6   1      616.18      586.36     26.88 o 
  17   6   1      384.26      409.00     35.85 o 
  18   6   1      317.10      409.72     22.79 o 
  19   6   1     2016.07     2062.11     69.03 o 
  20   6   1        4.25       -3.14     11.81 o 
  21   6   1      795.51      812.50     40.76 o 
  22   6   1      706.17      713.28     33.11 o 
  23   6   1      517.10      440.66     25.99 o 
  24   6   1        2.95       10.07     14.17 o 
  25   6   1     1055.43     1131.15     52.32 o 
  26   6   1       26.37       38.39     19.38 o 
  27   6   1      516.82      527.21     33.22 o 
  28   6   1       75.16       54.82     40.58 o 
  29   6   1      542.27      549.59     92.95 o 
   1   7   1     1747.01     1686.75     49.64 o 
   2   7   1      537.46      603.83     22.23 o 
   3   7   1       46.08       43.21      8.40 o 
   4   7   1      277.82      265.99     16.94 o 
   5   7   1     1086.55      972.96     31.39 o 
   6   7   1      518.00      551.42     21.00 o 
   7   7   1     2759.87     2507.55     71.16 o 
   8   7   1       78.17       92.33     12.06 o 
   9   7   1       72.59       66.24     10.46 o 
  10   7   1      509.19      501.38     23.16 o 
  11   7   1      529.40      485.27     22.79 o 
  12   7   1      630.57      606.34     26.72 o 
  13   7   1        9.32        4.82      9.72 o 
  14   7   1     1017.83     1042.15     39.18 o 
  15   7   1      291.34      266.10     18.18 o 
  16   7   1      170.79      191.76     20.31 o 
  17   7   1      159.33      143.73     15.41 o 
  18   7   1       80.99      102.89     14.97 o 
  19   7   1     2217.95     2230.69    122.78 o 
  20   7   1      646.36      646.93     31.75 o 
  21   7   1        1.86        5.75     13.40 o 
  22   7   1      625.81      595.86     31.16 o 
  23   7   1       13.33       32.00     15.54 o 
  24   7   1        9.26       19.19     15.82 o 
  25   7   1       51.75       64.30     18.05 o 
  26   7   1      177.81      198.24     27.31 o 
  27   7   1       73.69       92.53     39.51 o 
   0   8   1      956.46      778.26     43.32 o 
   1   8   1       32.42       25.55     10.15 o 
   2   8   1      446.31      437.31     21.55 o 
   3   8   1     1335.40     1242.94     44.19 o 
   4   8   1      540.25      513.18     22.08 o 
   5   8   1      410.90      371.44     17.08 o 
   6   8   1      479.28      460.27     20.44 o 
   7   8   1      647.16      614.48     24.48 o 
   8   8   1      182.13      153.68     13.58 o 
   9   8   1       28.26       41.87     10.35 o 
  10   8   1       37.46       46.15     10.29 o 
  11   8   1     1421.70     1365.35     48.20 o 
  12   8   1      921.64      880.90     35.05 o 
  13   8   1      372.48      337.91     20.29 o 
  14   8   1      122.34      113.02     14.19 o 
  15   8   1        6.11        2.38     11.38 o 
  16   8   1      308.32      367.11     22.68 o 
  17   8   1      236.08      243.55     28.91 o 
  18   8   1      101.70       95.56     16.01 o 
  19   8   1       53.67       54.33     15.27 o 
  20   8   1      121.68      179.19     19.20 o 
  21   8   1      154.99      150.40     19.04 o 
  22   8   1      161.57      142.76     21.14 o 
  23   8   1      614.14      630.62     36.36 o 
  24   8   1      112.91      131.91     31.30 o 
   1   9   1       61.75       59.27     12.02 o 
   2   9   1      946.23      913.91     35.13 o 
   3   9   1      155.74      133.16     13.61 o 
   4   9   1      250.68      248.52     19.73 o 
   5   9   1      312.90      304.65     21.33 o 
   6   9   1      843.54      823.42     35.23 o 
   7   9   1      505.03      519.79     26.88 o 
   8   9   1      410.27      402.93     29.42 o 
   9   9   1       62.93       64.44     12.01 o 
  10   9   1     1548.54     1516.68     61.94 o 
  11   9   1        4.03       41.81     12.53 o 
  12   9   1       17.61       24.32     12.74 o 
  13   9   1       29.64       36.22     13.50 o 
  14   9   1       16.03       20.46     13.70 o 
  15   9   1      220.80      214.47     20.37 o 
  16   9   1       19.86       34.95     14.93 o 
  17   9   1        4.07       30.79     15.60 o 
  18   9   1      283.87      315.35     29.12 o 
  19   9   1      801.21      819.37     40.91 o 
  20   9   1       36.05       50.64     18.43 o 
  21   9   1       20.32        6.52     32.01 o 
   0  10   1        4.07       43.58     19.30 o 
   1  10   1      255.13      309.55     33.17 o 
   2  10   1        9.53       30.76     13.31 o 
   3  10   1      209.99      262.39     37.39 o 
   4  10   1       13.57       31.20     17.33 o 
   5  10   1       53.76       86.96     23.88 o 
   6  10   1       22.08       69.03     22.54 o 
   7  10   1      563.51      610.42     50.77 o 
   8  10   1      258.96      293.97     29.01 o 
   9  10   1      189.94      223.54     25.64 o 
  10  10   1       19.80       66.67     23.02 o 
  11  10   1     1205.64     1358.89     72.39 o 
  12  10   1      176.14      200.63     31.68 o 
  13  10   1       57.93       40.04     18.36 o 
  14  10   1      358.81      402.39     44.77 o 
  15  10   1       27.45       17.34     17.71 o 
  16  10   1        0.83        2.19     21.54 o 
  17  10   1      467.44      477.18     41.44 o 
   1  11   1        1.35       33.91     16.44 o 
   2  11   1      509.49      515.19     40.25 o 
   3  11   1      147.91      150.34     30.19 o 
   4  11   1      223.52      278.34     48.30 o 
   5  11   1        9.42       40.21     20.16 o 
   6  11   1      274.20      291.42     37.57 o 
   7  11   1      109.55      131.32     28.80 o 
   8  11   1      304.71      290.28     36.45 o 
   9  11   1       52.32       50.13     25.48 o 
  10  11   1       14.13       62.74     42.99 o 
  11  11   1       62.49       70.88     46.48 o 
  12  11   1       54.52       34.86     45.31 o 
   0   0   2     1378.21     1464.35     72.20 o 
   1   0   2    10995.50    10819.31    367.79 o 
   2   0   2     4922.69     4905.39    210.24 o 
   3   0   2        7.58        4.32      3.72 o 
   4   0   2      222.87      300.83     14.71 o 
   5   0   2      292.30      279.70     12.93 o 
   6   0   2     1098.53     1069.19     39.11 o 
   7   0   2     7495.19     7639.24    354.54 o 
   8   0   2    21871.37    22390.18    744.39 o 
   9   0   2     8566.28     9889.54    306.90 o 
  10   0   2     4774.36     5388.16    168.65 o 
  11   0   2        0.14       -3.49      5.27 o 
  12   0   2     2706.55     2576.79     91.13 o 
  13   0   2     1167.64     1269.21     48.41 o 
  14   0   2     8000.94     8157.13    281.87 o 
  15   0   2       40.09       34.58      7.70 o 
  16   0   2      439.01      408.14     20.35 o 
  17   0   2        0.30       -1.73     11.44 o 
  18   0   2      443.52      427.26     24.12 o 
  19   0   2     1161.22     1158.72     57.19 o 
  20   0   2      284.07      254.99     21.96 o 
  21   0   2       55.02       58.33     16.77 o 
  22   0   2     3178.79     3076.89    135.89 o 
  23   0   2      567.49      519.66     33.39 o 
  24   0   2      190.11      179.83     31.70 o 
  25   0   2     1376.71     1339.66     66.47 o 
  26   0   2     1492.84     1482.45     84.22 o 
  27   0   2       30.56       61.38     20.54 o 
  28   0   2      176.01      184.47     27.39 o 
  29   0   2      916.14      874.07     59.13 o 
  30   0   2      941.28      755.79    102.85 o 
  31   0   2       70.63       74.00     30.27 o 
  32   0   2       46.77       95.59     31.24 o 
   1   1   2     1855.39     1822.87     55.28 o 
   2   1   2     6909.47     6872.81    165.72 o 
   3   1   2     1267.03     1167.59     32.17 o 
   4   1   2      599.69      534.18     14.69 o 
   5   1   2     1993.10     1806.51     48.46 o 
   6   1   2     4652.06     4869.42    116.58 o 
   7   1   2     1351.93     1564.72     38.99 o 
   8   1   2      115.81      137.57      6.98 o 
   9   1   2      279.49      275.83     10.27 o 
  10   1   2     1681.81     1739.57     48.63 o 
  11   1   2     3250.96     3618.14     88.30 o 
  12   1   2     2052.87     2328.43     57.85 o 
  13   1   2      487.84      577.73     17.49 o 
  14   1   2      993.39     1037.91     28.16 o 
  15   1   2       46.00       39.24      6.77 o 
  16   1   2      484.01      482.11     17.07 o 
  17   1   2       52.01       68.78      7.80 o 
  18   1   2      221.20      213.54     11.32 o 
  19   1   2       26.44       25.99      8.50 o 
  20   1   2      193.09      179.38     12.73 o 
  21   1   2      259.94      221.27     13.80 o 
  22   1   2       24.73       24.55     10.51 o 
  23   1   2      137.03      111.81     13.58 o 
  24   1   2        9.32       14.85     11.30 o 
  25   1   2      288.49      256.16     19.04 o 
  26   1   2      195.10      189.48     19.11 o 
  27   1   2      186.04      197.49     19.72 o 
  28   1   2       37.62       52.13     15.81 o 
  29   1   2      829.85      739.86     42.06 o 
  30   1   2       19.64       16.95     16.85 o 
  31   1   2      228.04      222.66     24.81 o 
  32   1   2        3.04       12.12     17.16 o 
   0   2   2    41927.50    42756.05   1446.42 o 
   1   2   2     5572.50     5483.95    131.90 o 
   2   2   2    19687.86    18215.88    507.43 o 
   3   2   2     5961.88     5714.63    160.27 o 
   4   2   2     1984.83     2001.25     60.15 o 
   5   2   2     4838.42     4716.01    119.60 o 
   6   2   2     1450.31     1494.87     41.47 o 
   7   2   2     1003.13     1024.28     29.74 o 
   8   2   2     4918.92     5229.28    147.45 o 
   9   2   2       10.48       30.03      5.41 o 
  10   2   2     3369.17     3584.92     97.20 o 
  11   2   2       42.21       40.09      6.35 o 
  12   2   2       45.27       58.09      7.37 o 
  13   2   2     1783.53     1952.84     51.55 o 
  14   2   2      640.80      626.42     18.83 o 
  15   2   2        3.37       -3.20      5.32 o 
  16   2   2     1423.96     1478.79     38.95 o 
  17   2   2       65.92       84.78     10.65 o 
  18   2   2      222.81      246.58     18.38 o 
  19   2   2       99.42       95.85     11.58 o 
  20   2   2      627.08      724.45     28.77 o 
  21   2   2        6.97        6.11      9.23 o 
  22   2   2     1894.09     1907.88     62.64 o 
  23   2   2       22.04       26.93     11.66 o 
  24   2   2      770.30      686.44     34.99 o 
  25   2   2       68.36       60.02     15.22 o 
  26   2   2     1603.64     1404.27     57.92 o 
  27   2   2      182.02      178.08     19.75 o 
  28   2   2        9.60        5.19     14.56 o 
  29   2   2        6.85       -4.90     14.83 o 
  30   2   2      221.16      222.36     22.42 o 
  31   2   2       14.44        6.10     16.58 o 
  32   2   2       49.22       53.72     31.26 o 
  33   2   2       28.45       74.36     53.45 o 
   1   3   2     1413.62     1630.86     40.86 o 
   2   3   2    24002.22    23834.33    627.94 o 
   3   3   2      293.02      407.08     13.37 o 
   4   3   2     1229.08     1270.52     34.04 o 
   5   3   2      229.74      332.74     11.42 o 
   6   3   2      883.39      855.35     23.91 o 
   7   3   2     1937.10     1923.05     50.49 o 
   8   3   2     2773.71     2782.88     75.78 o 
   9   3   2      131.56      119.23      7.98 o 
  10   3   2     6379.98     6279.90    168.00 o 
  11   3   2      798.42      832.18     25.82 o 
  12   3   2     2966.70     3123.06     85.51 o 
  13   3   2      673.85      822.92     27.73 o 
  14   3   2     1747.29     1810.22     54.55 o 
  15   3   2        4.62        3.46      6.04 o 
  16   3   2      232.05      222.21     11.81 o 
  17   3   2      798.90      888.20     28.55 o 
  18   3   2      125.06      150.27     12.98 o 
  19   3   2      203.94      244.22     15.66 o 
  20   3   2      930.86      934.34     40.31 o 
  21   3   2      754.21      797.28     32.01 o 
  22   3   2     1043.54      975.65     40.07 o 
  23   3   2      421.61      438.30     24.84 o 
  24   3   2       59.47       61.36     13.77 o 
  25   3   2      853.48      753.18     37.96 o 
  26   3   2       20.26       38.86     15.62 o 
  27   3   2      339.90      287.98     24.13 o 
  28   3   2       47.72       70.19     17.67 o 
  29   3   2        2.23        8.02     15.84 o 
  30   3   2       13.82      -11.82     15.86 o 
  31   3   2      424.96      409.81     31.04 o 
  32   3   2      472.17      580.96     97.60 o 
   0   4   2      755.78      700.11     28.03 o 
   1   4   2    14204.94    14304.13    359.96 o 
   2   4   2     1186.68     1293.36     35.21 o 
   3   4   2     2195.34     2095.20     55.23 o 
   4   4   2     2317.89     2113.33     55.90 o 
   5   4   2     1936.81     1946.79     51.79 o 
   6   4   2      229.71      292.34     12.97 o 
   7   4   2     3296.14     3344.65     90.73 o 
   8   4   2        1.70       -4.58      4.58 o 
   9   4   2      380.55      413.08     15.29 o 
  10   4   2       86.53      114.98      8.97 o 
  11   4   2     2738.03     2644.48     72.83 o 
  12   4   2     2277.33     2159.90     60.37 o 
  13   4   2       30.92       24.71      7.02 o 
  14   4   2      850.10      862.43     29.54 o 
  15   4   2      534.57      596.77     24.88 o 
  16   4   2     2579.38     2517.78     90.47 o 
  17   4   2     1981.16     2026.70     66.28 o 
  18   4   2     2197.98     2176.87     70.85 o 
  19   4   2        2.48        4.27     10.06 o 
  20   4   2      600.35      571.20     28.66 o 
  21   4   2      518.97      613.13     28.24 o 
  22   4   2      229.70      268.91     18.60 o 
  23   4   2       57.36       59.98     14.27 o 
  24   4   2       20.59       24.29     13.30 o 
  25   4   2       39.79       25.57     15.93 o 
  26   4   2      747.77      799.29     41.18 o 
  27   4   2        4.87        7.81     15.27 o 
  28   4   2       46.30       72.05     19.11 o 
  29   4   2       23.25       15.82     17.56 o 
  30   4   2      977.48      971.01     49.38 o 
  31   4   2       34.66      -12.78     38.34 o 
   1   5   2     3033.65     3065.62     84.05 o 
   2   5   2        0.03        5.11      5.13 o 
   3   5   2     2382.67     2502.91     66.04 o 
   4   5   2       38.44       41.01      6.16 o 
   5   5   2      486.26      485.36     16.44 o 
   6   5   2       21.39       19.59      5.61 o 
   7   5   2     3787.63     3691.58    100.42 o 
   8   5   2      726.64      731.36     22.74 o 
   9   5   2      313.46      297.35     12.37 o 
  10   5   2      531.84      556.92     22.18 o 
  11   5   2      518.90      542.29     21.08 o 
  12   5   2     1149.51     1054.24     34.61 o 
  13   5   2     4099.72     3947.18    121.51 o 
  14   5   2       49.38       39.92     10.31 o 
  15   5   2       31.06       23.98     10.23 o 
  16   5   2       52.90       65.83     11.90 o 
  17   5   2     7826.34     7764.49    237.75 o 
  18   5   2     2555.35     2512.35     81.06 o 
  19   5   2     1311.19     1253.55     45.84 o 
  20   5   2      377.56      364.47     21.35 o 
  21   5   2      609.66      623.41     28.73 o 
  22   5   2       15.43        0.79     11.71 o 
  23   5   2      808.34      815.82     35.28 o 
  24   5   2      279.73      271.66     20.19 o 
  25   5   2      123.29      115.41     18.36 o 
  26   5   2        0.12       -5.22     14.07 o 
  27   5   2      674.21      640.10     37.35 o 
  28   5   2       47.05       19.29     17.78 o 
  29   5   2       55.10       48.44     23.14 o 
  30   5   2       15.85      -13.94     40.67 o 
   0   6   2     3010.97     2771.45    122.81 o 
   1   6   2       30.84       42.52      6.83 o 
   2   6   2       11.93       14.07      6.41 o 
   3   6   2      254.02      271.48     12.40 o 
   4   6   2      161.59      184.33     10.37 o 
   5   6   2       33.99       45.28      7.26 o 
   6   6   2     1670.20     1690.96     49.02 o 
   7   6   2       25.02       19.86      7.08 o 
   8   6   2       21.29       19.38      7.21 o 
   9   6   2       34.21       22.88      8.20 o 
  10   6   2      192.26      204.90     13.01 o 
  11   6   2      348.67      378.39     21.65 o 
  12   6   2      426.54      410.87     22.95 o 
  13   6   2      296.61      299.86     17.49 o 
  14   6   2      194.55      201.10     15.42 o 
  15   6   2      296.50      283.59     18.39 o 
  16   6   2      520.30      527.11     25.42 o 
  17   6   2     1342.09     1293.11     51.55 o 
  18   6   2      248.80      269.73     18.77 o 
  19   6   2       43.21       35.21     14.66 o 
  20   6   2      172.44      197.30     21.44 o 
  21   6   2      851.85      802.23     35.15 o 
  22   6   2      345.65      331.85     33.00 o 
  23   6   2        3.19        2.90     13.50 o 
  24   6   2      213.86      205.40     19.74 o 
  25   6   2       12.63       20.60     14.93 o 
  26   6   2       50.05       39.19     17.58 o 
  27   6   2       13.78        1.23     17.39 o 
  28   6   2        4.14        6.65     32.74 o 
   1   7   2     1219.49     1110.29     37.42 o 
   2   7   2      310.15      295.44     16.12 o 
   3   7   2      536.89      526.29     19.23 o 
   4   7   2      775.53      800.32     27.03 o 
   5   7   2     1885.71     1712.01     50.61 o 
   6   7   2      761.94      814.18     29.12 o 
   7   7   2     1977.69     1861.49     57.49 o 
   8   7   2      333.57      348.16     19.61 o 
   9   7   2     1544.11     1416.21     45.55 o 
  10   7   2       67.06       64.16     10.32 o 
  11   7   2       84.86       69.86     11.14 o 
  12   7   2       25.46       11.93      9.62 o 
  13   7   2     3700.16     3587.36    112.41 o 
  14   7   2       39.86       56.92     11.80 o 
  15   7   2       14.22       35.89     11.39 o 
  16   7   2      278.54      281.98     19.98 o 
  17   7   2     1594.23     1584.88     59.57 o 
  18   7   2       55.20       71.21     14.45 o 
  19   7   2       52.12       58.90     14.03 o 
  20   7   2      204.42      226.64     19.64 o 
  21   7   2      531.48      512.16     32.99 o 
  22   7   2        0.37       -1.67     14.82 o 
  23   7   2      213.76      232.57     22.90 o 
  24   7   2      373.58      372.80     27.48 o 
  25   7   2      372.59      323.99     26.38 o 
  26   7   2       43.23       72.59     23.88 o 
   0   8   2     1707.89     1700.17     81.38 o 
   1   8   2      229.01      214.45     14.32 o 
   2   8   2      158.04      132.41     13.13 o 
   3   8   2       11.59       23.00      9.25 o 
   4   8   2     1282.45     1257.44     44.87 o 
   5   8   2      239.90      248.94     18.94 o 
   6   8   2      115.93      121.82     11.48 o 
   7   8   2      470.62      448.83     20.43 o 
   8   8   2      381.41      326.50     20.08 o 
   9   8   2      356.05      360.79     21.37 o 
  10   8   2      544.18      549.48     53.53 o 
  11   8   2      894.99      940.80     39.17 o 
  12   8   2      301.70      338.31     26.37 o 
  13   8   2        7.51      -11.70     11.70 o 
  14   8   2        1.02        0.83     11.89 o 
  15   8   2       44.14       27.91     16.13 o 
  16   8   2      490.08      544.22     32.55 o 
  17   8   2       20.67       -0.89     14.33 o 
  18   8   2       11.74        1.99     14.35 o 
  19   8   2      109.64      102.23     18.23 o 
  20   8   2      550.25      584.20     46.07 o 
  21   8   2        8.43       26.83     17.21 o 
  22   8   2      322.81      347.86     26.80 o 
  23   8   2      306.66      335.93     43.04 o 
  24   8   2      493.60      473.06     55.09 o 
   1   9   2       61.22       65.15     13.96 o 
   2   9   2        2.69       18.88     12.29 o 
   3   9   2      197.12      227.92     21.25 o 
   4   9   2        3.79       11.61     12.89 o 
   5   9   2        6.31       21.65     11.97 o 
   6   9   2        0.04        6.91     11.78 o 
   7   9   2       37.10       47.68     15.17 o 
   8   9   2      121.78       94.18     17.27 o 
   9   9   2      388.19      407.36     28.71 o 
  10   9   2      114.50      125.30     18.95 o 
  11   9   2      183.48      186.48     19.33 o 
  12   9   2      177.13      187.14     20.28 o 
  13   9   2        9.43       29.75     15.34 o 
  14   9   2       80.30      103.70     18.36 o 
  15   9   2      102.73       98.93     19.00 o 
  16   9   2       14.80       32.30     17.48 o 
  17   9   2        4.75        7.85     17.12 o 
  18   9   2      217.81      291.41     35.33 o 
  19   9   2       20.96       16.96     18.35 o 
  20   9   2       31.32       45.77     21.60 o 
  21   9   2      246.51      383.43     83.66 o 
   0  10   2       22.10       23.94     19.30 o 
   1  10   2       41.45       50.13     14.62 o 
   2  10   2        9.08       46.37     15.91 o 
   3  10   2        2.57        1.75     14.91 o 
   4  10   2      243.34      196.56     21.72 o 
   5  10   2       91.53       91.10     34.89 o 
   6  10   2       11.94       13.05     16.74 o 
   7  10   2        7.62       -2.02     15.42 o 
   8  10   2       87.78       95.99     20.82 o 
   9  10   2       45.90       52.95     21.61 o 
  10  10   2        1.99       33.95     17.51 o 
  11  10   2      248.69      220.76     28.23 o 
  12  10   2       56.05       81.25     19.86 o 
  13  10   2      163.88      148.43     22.70 o 
  14  10   2       12.82       22.41     19.08 o 
  15  10   2       92.65      105.71     25.77 o 
  16  10   2      111.64       89.59     25.34 o 
  17  10   2      112.58      145.90     51.92 o 
   1  11   2      269.54      303.73     27.12 o 
   2  11   2       69.24       83.47     21.28 o 
   3  11   2      219.84      279.30     28.67 o 
   4  11   2       13.11       31.01     20.01 o 
   5  11   2      596.86      661.95     45.23 o 
   6  11   2       51.33       80.86     25.80 o 
   7  11   2      457.37      539.87     86.09 o 
   8  11   2      643.61      603.93    104.41 o 
   9  11   2      919.82     1302.51    137.11 o 
  10  11   2       54.38       52.72     29.27 o 
  11  11   2      178.25      111.58     44.15 o 
  12  11   2       26.12       37.18     36.02 o 
   1   1   3    14391.37    14113.20    371.50 o 
   2   1   3    47455.21    45701.93   1145.16 o 
   3   1   3      343.29      341.18     12.52 o 
   4   1   3     6780.92     6933.61    168.04 o 
   5   1   3    10882.74    11085.84    293.16 o 
   6   1   3     3341.44     3468.75     93.02 o 
   7   1   3     2927.99     2963.17     69.47 o 
   8   1   3     6755.65     6847.45    164.08 o 
   9   1   3     2266.36     2428.50     60.01 o 
  10   1   3     7927.76     8040.30    192.68 o 
  11   1   3      204.75      299.62     11.68 o 
  12   1   3      348.40      355.98     13.93 o 
  13   1   3     1767.77     1766.04     45.14 o 
  14   1   3     3986.31     4220.17    103.27 o 
  15   1   3       22.29       25.20      6.04 o 
  16   1   3     6456.26     6866.16    166.34 o 
  17   1   3      107.58      107.95      8.88 o 
  18   1   3      493.11      483.69     19.08 o 
  19   1   3      154.30      179.43     13.56 o 
  20   1   3     2892.80     2891.06     85.43 o 
  21   1   3     1213.35     1149.62     40.65 o 
  22   1   3       10.76       10.26      9.77 o 
  23   1   3      519.22      503.90     31.22 o 
  24   1   3     1241.46     1258.88     47.50 o 
  25   1   3      449.90      429.80     23.80 o 
  26   1   3       26.79       21.03     12.09 o 
  27   1   3       82.60       97.13     14.77 o 
  28   1   3     1342.08     1260.34     65.22 o 
  29   1   3      230.02      202.28     24.90 o 
  30   1   3      273.18      312.09     27.28 o 
  31   1   3       80.38       71.67     19.22 o 
  32   1   3      588.03      505.24     72.53 o 
  33   1   3        1.15       -6.97     44.15 o 
   0   2   3      784.42      632.87     31.06 o 
   1   2   3     2078.25     2171.15     57.91 o 
   2   2   3     6830.42     7084.87    185.18 o 
   3   2   3     5134.48     4861.68    121.39 o 
   4   2   3      208.25      316.95      9.97 o 
   5   2   3     4334.95     4292.94    103.27 o 
   6   2   3     1203.18     1186.94     32.30 o 
   7   2   3       66.19      133.60      7.62 o 
   8   2   3       59.47       36.92      5.68 o 
   9   2   3      508.15      519.79     17.66 o 
  10   2   3     1551.46     1732.83     49.21 o 
  11   2   3     1081.84     1076.54     32.08 o 
  12   2   3      615.48      609.48     20.65 o 
  13   2   3        2.69        7.10      5.67 o 
  14   2   3      543.67      533.66     19.13 o 
  15   2   3     3965.90     4034.30    103.55 o 
  16   2   3        2.78        9.58      6.13 o 
  17   2   3       36.78       17.75      6.99 o 
  18   2   3     3391.43     3416.66     93.07 o 
  19   2   3     1440.29     1430.35     45.83 o 
  20   2   3      256.27      291.33     17.01 o 
  21   2   3      112.02      121.86     12.67 o 
  22   2   3     1293.15     1269.60     44.56 o 
  23   2   3      919.64      899.98     34.55 o 
  24   2   3       36.23       49.63     12.39 o 
  25   2   3      642.10      620.03     32.69 o 
  26   2   3      713.75      689.39     35.96 o 
  27   2   3      808.37      752.21     38.17 o 
  28   2   3      403.67      406.45     27.75 o 
  29   2   3      887.61      892.34     43.32 o 
  30   2   3      512.48      495.72     31.72 o 
  31   2   3      457.92      470.57     34.97 o 
  32   2   3      187.00      166.85     39.84 o 
   1   3   3      447.21      455.28     14.35 o 
   2   3   3      115.94      144.68      6.97 o 
   3   3   3     3937.73     4101.51    104.76 o 
   4   3   3      326.77      337.04     11.66 o 
   5   3   3      281.09      320.09     11.21 o 
   6   3   3       51.47       59.70      7.70 o 
   7   3   3       83.30       65.63      6.46 o 
   8   3   3      212.99      305.21     12.25 o 
   9   3   3        4.46        8.43      5.23 o 
  10   3   3     1515.25     1679.28     47.86 o 
  11   3   3       16.17       23.41      6.26 o 
  12   3   3      301.99      384.55     16.15 o 
  13   3   3     1836.38     2080.92     58.65 o 
  14   3   3      552.20      674.85     24.17 o 
  15   3   3      474.96      541.92     26.95 o 
  16   3   3      261.26      336.30     20.01 o 
  17   3   3      794.67      814.45     26.81 o 
  18   3   3     7981.62     8286.76    219.11 o 
  19   3   3      242.06      291.79     14.67 o 
  20   3   3     1290.07     1314.77     43.24 o 
  21   3   3      431.68      422.79     21.27 o 
  22   3   3      445.95      419.15     24.09 o 
  23   3   3       31.80       24.17     12.51 o 
  24   3   3     2342.39     2293.57     81.33 o 
  25   3   3       77.50       84.41     17.93 o 
  26   3   3       12.02        1.39     13.80 o 
  27   3   3      712.93      672.95     36.29 o 
  28   3   3      559.54      534.29     32.45 o 
  29   3   3       12.14       10.83     15.81 o 
  30   3   3        2.18       -8.86     16.12 o 
  31   3   3       87.83       83.02     24.67 o 
  32   3   3       63.91       80.25     34.56 o 
   0   4   3    12169.03    12508.83    471.64 o 
   1   4   3     1577.59     1600.57     43.15 o 
   2   4   3       33.00       33.83      6.89 o 
   3   4   3      113.36      152.73      7.92 o 
   4   4   3      519.77      660.55     20.07 o 
   5   4   3      946.13      900.43     31.50 o 
   6   4   3      615.46      663.24     20.28 o 
   7   4   3      525.50      591.63     18.60 o 
   8   4   3      347.72      367.49     13.43 o 
   9   4   3     1581.20     1703.92     52.83 o 
  10   4   3       60.16       60.41      7.46 o 
  11   4   3      878.40      805.66     25.92 o 
  12   4   3       41.14       37.85      7.41 o 
  13   4   3      125.62      144.27     10.28 o 
  14   4   3       98.33      101.50      9.77 o 
  15   4   3       79.55      113.91     11.18 o 
  16   4   3     1237.36     1187.35     57.42 o 
  17   4   3       89.98      125.91     14.93 o 
  18   4   3     1313.52     1334.51     46.55 o 
  19   4   3       18.84       28.22     10.84 o 
  20   4   3     1381.30     1426.17     50.08 o 
  21   4   3      217.67      199.00     16.33 o 
  22   4   3      520.32      536.45     25.98 o 
  23   4   3        0.20       -2.32     12.70 o 
  24   4   3        1.70       27.31     13.86 o 
  25   4   3      250.55      274.27     21.87 o 
  26   4   3      147.19      102.12     17.49 o 
  27   4   3      142.50      159.03     21.08 o 
  28   4   3      154.49      130.36     20.65 o 
  29   4   3      106.60       88.42     19.81 o 
  30   4   3       31.98       33.99     25.88 o 
  31   4   3      138.61      115.03     51.12 o 
   1   5   3     2569.16     2498.69     69.61 o 
   2   5   3     1267.46     1380.13     38.54 o 
   3   5   3     2211.32     2105.28     56.59 o 
   4   5   3     1363.92     1461.33     40.56 o 
   5   5   3      350.80      348.93     13.51 o 
   6   5   3     7211.78     6879.95    176.24 o 
   7   5   3      168.23      201.37     10.34 o 
   8   5   3     1185.25     1308.61     37.01 o 
   9   5   3     5163.16     4928.86    133.48 o 
  10   5   3     2754.01     2605.24     72.60 o 
  11   5   3      504.09      524.00     19.61 o 
  12   5   3     1067.72      961.43     30.61 o 
  13   5   3      878.17      889.44     32.80 o 
  14   5   3     1092.02     1054.03     38.11 o 
  15   5   3       37.32       26.49     10.22 o 
  16   5   3      469.38      444.17     22.05 o 
  17   5   3       41.06       38.77     11.57 o 
  18   5   3      993.33     1014.39     47.32 o 
  19   5   3      621.83      602.66     27.65 o 
  20   5   3      675.66      740.45     32.05 o 
  21   5   3      655.04      701.08     31.46 o 
  22   5   3      221.64      242.95     18.87 o 
  23   5   3        3.57       20.19     12.77 o 
  24   5   3     1112.05     1108.97     46.92 o 
  25   5   3      185.05      198.34     20.75 o 
  26   5   3        0.81       -3.13     14.83 o 
  27   5   3        7.37       26.69     16.29 o 
  28   5   3      470.57      469.47     32.68 o 
  29   5   3       25.07       -5.81     42.99 o 
   0   6   3     7262.13     7176.31    306.52 o 
   1   6   3      863.45      840.33     25.93 o 
   2   6   3      769.17      689.33     23.72 o 
   3   6   3      224.53      202.78     13.35 o 
   4   6   3     4786.91     4816.30    125.35 o 
   5   6   3     2717.29     2728.99     72.86 o 
   6   6   3       20.37        6.78      6.31 o 
   7   6   3     1626.13     1464.72     41.60 o 
   8   6   3     1708.70     1600.97     47.04 o 
   9   6   3     1656.09     1620.21     50.76 o 
  10   6   3      723.23      678.46     25.41 o 
  11   6   3     2728.44     2506.49     87.98 o 
  12   6   3      261.95      307.57     17.38 o 
  13   6   3       14.39       11.87      9.55 o 
  14   6   3     1316.74     1269.57     44.67 o 
  15   6   3     4519.67     4362.40    170.26 o 
  16   6   3      505.78      520.03     25.17 o 
  17   6   3        0.06      -10.23     10.23 o 
  18   6   3       10.26       12.85     11.42 o 
  19   6   3     2161.03     2096.67    107.17 o 
  20   6   3      760.45      768.83     36.12 o 
  21   6   3      161.25      156.17     18.26 o 
  22   6   3        0.10        7.76     13.86 o 
  23   6   3      507.54      543.04     30.71 o 
  24   6   3       16.02       54.27     16.56 o 
  25   6   3      664.31      602.70     53.30 o 
  26   6   3      109.19      125.53     22.80 o 
  27   6   3      260.91      296.39     34.64 o 
  28   6   3      221.48      320.69     73.20 o 
   1   7   3       12.25       -8.23      8.23 o 
   2   7   3       27.78        0.22      7.79 o 
   3   7   3      597.97      603.88     23.99 o 
   4   7   3      212.98      208.67     12.82 o 
   5   7   3       82.17       61.18      9.45 o 
   6   7   3      323.71      317.47     17.40 o 
   7   7   3       71.76       44.81     10.31 o 
   8   7   3      606.31      516.69     23.47 o 
   9   7   3       32.01       29.86     10.32 o 
  10   7   3      243.77      240.60     16.29 o 
  11   7   3      101.86      107.59     13.96 o 
  12   7   3       26.34       43.36     13.17 o 
  13   7   3      118.36      124.98     15.18 o 
  14   7   3      817.75      779.56     35.10 o 
  15   7   3       21.40       14.25     12.46 o 
  16   7   3      793.55      752.99     35.18 o 
  17   7   3        8.21       22.62     13.96 o 
  18   7   3       36.92       24.06     14.21 o 
  19   7   3       43.54       35.84     14.90 o 
  20   7   3      127.40       81.69     16.98 o 
  21   7   3        8.46        7.66     17.44 o 
  22   7   3       79.98      104.78     18.39 o 
  23   7   3       62.83       46.77     17.14 o 
  24   7   3       23.27       11.40     16.52 o 
  25   7   3        2.51       24.68     21.70 o 
  26   7   3       19.36       53.45     35.33 o 
   0   8   3      430.31      441.74     31.75 o 
   1   8   3     2056.15     1995.39     66.62 o 
   2   8   3      128.17      131.74     16.13 o 
   3   8   3     2578.83     2389.39     83.85 o 
   4   8   3      138.64      117.78     13.87 o 
   5   8   3        4.61       19.24     11.65 o 
   6   8   3       51.36       67.53     13.27 o 
   7   8   3     2423.58     2199.53     84.46 o 
   8   8   3       53.37       50.20     12.26 o 
   9   8   3      744.98      658.55     33.60 o 
  10   8   3       22.63       29.35     13.10 o 
  11   8   3      817.81      793.84     41.31 o 
  12   8   3       20.14       30.18     13.97 o 
  13   8   3       26.15       38.23     14.35 o 
  14   8   3       78.17       80.66     16.44 o 
  15   8   3       11.47       30.12     15.94 o 
  16   8   3      123.85      126.42     19.16 o 
  17   8   3      129.34       95.60     18.95 o 
  18   8   3       38.02       48.98     17.53 o 
  19   8   3      324.27      392.67     29.67 o 
  20   8   3       27.40       43.80     19.16 o 
  21   8   3       83.03       89.71     20.90 o 
  22   8   3      441.66      484.05     33.76 o 
  23   8   3      331.66      448.08     65.65 o 
   1   9   3        7.19       16.90     12.98 o 
   2   9   3     1173.36     1180.74     50.69 o 
   3   9   3      285.92      254.32     26.09 o 
   4   9   3      882.16      850.35     40.28 o 
   5   9   3      195.38      228.37     19.76 o 
   6   9   3      529.88      543.91     30.66 o 
   7   9   3      255.78      269.69     24.05 o 
   8   9   3       86.81       74.90     16.85 o 
   9   9   3      124.05      125.27     31.51 o 
  10   9   3      144.00      162.97     20.98 o 
  11   9   3      104.77       98.99     19.22 o 
  12   9   3      120.40       81.89     18.48 o 
  13   9   3      366.82      428.96     28.70 o 
  14   9   3       86.60       93.98     21.50 o 
  15   9   3       44.53       66.66     17.94 o 
  16   9   3      725.10      750.61     41.26 o 
  17   9   3      774.36      800.71     43.00 o 
  18   9   3       39.35       71.06     19.76 o 
  19   9   3       64.80      108.84     22.09 o 
  20   9   3       39.36       60.52     37.77 o 
   0  10   3     1529.97     1586.06     92.50 o 
   1  10   3       10.49       59.89     17.24 o 
   2  10   3       60.63       99.49     18.56 o 
   3  10   3     1184.06     1235.58     58.60 o 
   4  10   3      100.57       89.12     18.31 o 
   5  10   3        4.86        3.11     22.82 o 
   6  10   3      115.13      107.17     21.14 o 
   7  10   3       28.02       55.80     18.72 o 
   8  10   3      485.00      511.40     35.22 o 
   9  10   3        0.38       19.10     16.78 o 
  10  10   3       20.03       45.29     22.07 o 
  11  10   3       36.93       67.09     19.18 o 
  12  10   3      887.03      932.58     53.03 o 
  13  10   3      145.19      181.85     24.88 o 
  14  10   3      137.85      131.21     23.85 o 
  15  10   3        7.07       60.57     25.98 o 
  16  10   3       36.71       79.82     35.73 o 
   1  11   3        3.08       44.31     27.63 o 
   2  11   3      112.95      113.09     21.06 o 
   3  11   3      278.53      255.21     47.80 o 
   4  11   3       25.73       60.87     29.52 o 
   5  11   3      166.52      161.09     26.19 o 
   6  11   3       12.14       17.89     21.10 o 
   7  11   3       40.20       64.89     33.37 o 
   8  11   3        5.95       34.57     34.86 o 
   9  11   3        6.26        3.34     26.52 o 
  10  11   3       61.50       81.33     41.83 o 
   0   0   4    19451.71    20413.38   1196.61 o 
   1   0   4      460.95      553.07     21.79 o 
   2   0   4      540.77      542.30     26.19 o 
   3   0   4     2950.29     3405.33    129.00 o 
   4   0   4    13235.63    13141.25    448.78 o 
   5   0   4     3519.82     3690.08    128.04 o 
   6   0   4     1763.39     1818.84     64.95 o 
   7   0   4     1215.03     1517.04     68.33 o 
   8   0   4      336.83      347.69     16.53 o 
   9   0   4      152.31      174.37     14.48 o 
  10   0   4     5360.36     5228.10    181.63 o 
  11   0   4     5852.91     5823.28    221.84 o 
  12   0   4       77.64       91.81      8.70 o 
  13   0   4     3392.97     3708.12    118.45 o 
  14   0   4     1212.69     1238.44     42.53 o 
  15   0   4     6886.28     7120.93    240.44 o 
  16   0   4     1055.86     1062.38     41.49 o 
  17   0   4     5767.22     5761.63    220.46 o 
  18   0   4      402.70      388.40     34.08 o 
  19   0   4     1419.63     1373.81     59.37 o 
  20   0   4      950.96      934.27     43.76 o 
  21   0   4     2522.66     2527.99    101.68 o 
  22   0   4      594.00      599.03     36.62 o 
  23   0   4        5.31       14.31     16.34 o 
  24   0   4      367.26      339.96     50.00 o 
  25   0   4        1.57        3.58     16.34 o 
  26   0   4     1365.69     1270.32     73.48 o 
  27   0   4       98.59       94.06     22.34 o 
  28   0   4      140.49      109.39     23.37 o 
  29   0   4     1758.62     1590.42     90.44 o 
  30   0   4     2087.42     1994.19    109.95 o 
  31   0   4      458.47      415.36     42.59 o 
  32   0   4        0.02       20.91     42.99 o 
   1   1   4     3952.80     3834.61    108.03 o 
   2   1   4      762.41      901.53     28.47 o 
   3   1   4     2009.66     2043.81     53.16 o 
   4   1   4       44.70       45.54      4.53 o 
   5   1   4     1424.80     1357.16     34.89 o 
   6   1   4     1859.05     1747.57     45.97 o 
   7   1   4      491.33      574.98     16.86 o 
   8   1   4     5065.32     5858.95    150.10 o 
   9   1   4      338.01      337.46     11.91 o 
  10   1   4     1618.80     1544.59     39.60 o 
  11   1   4        9.32       16.19      5.09 o 
  12   1   4       20.79       34.68      5.72 o 
  13   1   4      426.12      417.40     14.95 o 
  14   1   4      495.03      549.93     19.83 o 
  15   1   4      180.12      212.08     10.37 o 
  16   1   4     3059.34     3018.31     75.39 o 
  17   1   4      513.26      558.73     19.43 o 
  18   1   4     4971.48     4851.67    124.32 o 
  19   1   4      886.86      899.66     29.91 o 
  20   1   4       78.52       76.67     12.02 o 
  21   1   4      193.32      219.12     15.30 o 
  22   1   4       90.98       90.71     11.92 o 
  23   1   4       17.84       24.45     10.50 o 
  24   1   4     1038.56     1011.22     39.57 o 
  25   1   4      262.59      235.97     17.68 o 
  26   1   4        4.13        7.11     11.53 o 
  27   1   4       25.15       44.02     13.99 o 
  28   1   4      649.81      617.39     32.80 o 
  29   1   4      348.24      367.40     25.39 o 
  30   1   4       82.04       47.42     18.18 o 
  31   1   4       24.73       34.03     18.05 o 
  32   1   4       73.37       -6.91     30.37 o 
   0   2   4        3.53       20.39      6.51 o 
   1   2   4     5081.72     4815.49    128.75 o 
   2   2   4      314.62      299.15     11.35 o 
   3   2   4     4518.52     4202.08    112.40 o 
   4   2   4     1800.61     1905.65     49.65 o 
   5   2   4    13384.12    14127.91    337.71 o 
   6   2   4       90.89      119.17      6.40 o 
   7   2   4     2373.16     2673.95     68.74 o 
   8   2   4      272.47      325.06     11.96 o 
   9   2   4     3190.15     3179.03     81.74 o 
  10   2   4      875.06      893.59     27.49 o 
  11   2   4      822.31      826.91     26.08 o 
  12   2   4      204.63      249.46     11.07 o 
  13   2   4      499.51      568.57     20.10 o 
  14   2   4      202.11      258.91     12.73 o 
  15   2   4      218.31      211.16     12.63 o 
  16   2   4       52.06       60.20      9.71 o 
  17   2   4     1297.44     1413.00     39.88 o 
  18   2   4      414.81      469.10     17.81 o 
  19   2   4       68.16       77.82     10.12 o 
  20   2   4      316.48      336.53     17.01 o 
  21   2   4      679.73      690.37     28.41 o 
  22   2   4       80.83       77.59     11.70 o 
  23   2   4        1.06       -7.31      9.69 o 
  24   2   4        8.34       13.91     10.55 o 
  25   2   4       46.97       34.02     15.20 o 
  26   2   4      287.18      281.70     27.89 o 
  27   2   4       25.46       50.85     15.40 o 
  28   2   4      217.04      204.02     20.63 o 
  29   2   4       96.97      112.57     18.52 o 
  30   2   4      104.99      135.92     21.37 o 
  31   2   4      199.15      249.80     29.40 o 
  32   2   4        1.46      -11.62     39.51 o 
   1   3   4      118.64       82.39      4.53 o 
   2   3   4     3848.30     3671.35     84.87 o 
   3   3   4      896.23      849.79     24.22 o 
   4   3   4      713.35      666.71     19.80 o 
   5   3   4       10.49        4.09      4.04 o 
   6   3   4        0.31       13.81      5.21 o 
   7   3   4    10234.67    10872.93    275.02 o 
   8   3   4      240.88      250.99     10.38 o 
   9   3   4       58.76       41.67      6.51 o 
  10   3   4      744.65      793.77     25.27 o 
  11   3   4     3296.78     3345.62     92.01 o 
  12   3   4       62.33       52.83      7.70 o 
  13   3   4     1844.19     1957.15     56.08 o 
  14   3   4      305.77      272.68     13.63 o 
  15   3   4      137.15      152.29     10.85 o 
  16   3   4      661.52      692.12     24.62 o 
  17   3   4     5674.75     5969.62    171.55 o 
  18   3   4       91.40      128.29     14.99 o 
  19   3   4     2357.80     2281.03     64.64 o 
  20   3   4      481.25      506.54     21.49 o 
  21   3   4       66.47       85.97     10.70 o 
  22   3   4     1219.55     1230.56     44.18 o 
  23   3   4      287.32      310.19     22.35 o 
  24   3   4      447.95      500.51     27.47 o 
  25   3   4      162.00      137.05     16.60 o 
  26   3   4      233.89      205.89     22.95 o 
  27   3   4        6.46        7.50     14.46 o 
  28   3   4       70.82       57.79     16.82 o 
  29   3   4       85.64       84.02     18.75 o 
  30   3   4       10.70       18.94     16.80 o 
  31   3   4       56.22       57.28     25.42 o 
   0   4   4     4356.00     4623.68    161.06 o 
   1   4   4       72.81       71.82      7.48 o 
   2   4   4     2917.93     2868.73     83.50 o 
   3   4   4       92.37       64.14      6.02 o 
   4   4   4     2404.84     2311.15     73.32 o 
   5   4   4     2153.40     2275.63     60.19 o 
   6   4   4     2057.04     2180.26     58.14 o 
   7   4   4      425.35      345.42     13.15 o 
   8   4   4      436.13      379.25     14.54 o 
   9   4   4      131.15      160.70      9.84 o 
  10   4   4      578.75      633.58     21.69 o 
  11   4   4        5.35       -4.22      6.20 o 
  12   4   4      502.28      510.91     19.33 o 
  13   4   4      568.06      563.13     20.77 o 
  14   4   4     1316.97     1256.80     38.50 o 
  15   4   4      862.94      851.40     28.71 o 
  16   4   4     2096.00     2059.92     62.65 o 
  17   4   4     2519.87     2591.50     77.76 o 
  18   4   4      614.77      632.89     27.49 o 
  19   4   4      792.43      771.66     31.73 o 
  20   4   4       80.72       81.79     12.68 o 
  21   4   4      235.47      233.58     18.12 o 
  22   4   4      338.05      367.76     36.08 o 
  23   4   4     1233.07     1213.38     48.74 o 
  24   4   4      107.30       96.68     16.36 o 
  25   4   4      760.04      803.84     37.93 o 
  26   4   4      756.90      720.69     36.19 o 
  27   4   4      800.24      789.82     45.97 o 
  28   4   4        4.71       -5.44     15.68 o 
  29   4   4      131.05      188.37     25.90 o 
  30   4   4      245.67      258.12     49.38 o 
   1   5   4       30.51       35.54      5.98 o 
   2   5   4     4870.53     4904.65    140.86 o 
   3   5   4        6.22        4.43      5.61 o 
   4   5   4     1923.65     1951.02     55.69 o 
   5   5   4      168.39      164.42      9.35 o 
   6   5   4      587.63      575.96     19.22 o 
   7   5   4      317.35      354.59     14.09 o 
   8   5   4     3318.15     3093.93     85.67 o 
   9   5   4      398.86      370.76     15.78 o 
  10   5   4       15.49       -2.99      6.53 o 
  11   5   4      104.93      104.94      9.84 o 
  12   5   4      114.59      120.29     10.42 o 
  13   5   4       49.66       68.94      9.48 o 
  14   5   4      950.04      974.51     31.85 o 
  15   5   4      748.36      727.34     29.62 o 
  16   5   4        0.04       -0.38      9.62 o 
  17   5   4     1405.15     1314.69     46.53 o 
  18   5   4      154.06      148.72     14.76 o 
  19   5   4       42.97       33.85     12.36 o 
  20   5   4      843.70      842.52     40.04 o 
  21   5   4       19.23       12.05     12.67 o 
  22   5   4      457.54      451.58     30.06 o 
  23   5   4      848.98      905.54     48.88 o 
  24   5   4      181.90      232.36     23.11 o 
  25   5   4      673.77      690.10     54.81 o 
  26   5   4      117.81      108.65     19.92 o 
  27   5   4      551.17      569.33     36.04 o 
  28   5   4      479.40      483.02     55.01 o 
  29   5   4       54.73       91.79     51.12 o 
   0   6   4     2170.98     2109.86     96.05 o 
   1   6   4     1665.11     1632.46     48.36 o 
   2   6   4        8.90       -4.54      8.26 o 
   3   6   4      230.42      221.80     12.56 o 
   4   6   4       88.80       71.30      9.02 o 
   5   6   4       37.59       45.44      9.07 o 
   6   6   4     1803.83     1808.34     53.14 o 
   7   6   4      187.49      173.90     12.87 o 
   8   6   4      108.29      102.96     11.15 o 
   9   6   4        2.42       -8.27      8.27 o 
  10   6   4       46.59       18.22      9.38 o 
  11   6   4      392.35      374.33     19.67 o 
  12   6   4       32.30       19.21     10.45 o 
  13   6   4       30.58       19.79     11.86 o 
  14   6   4      137.06      123.41     14.89 o 
  15   6   4      379.17      334.57     23.58 o 
  16   6   4       24.20       30.60     12.53 o 
  17   6   4       56.41       35.39     13.61 o 
  18   6   4      101.67      117.40     18.36 o 
  19   6   4       49.00       72.09     14.77 o 
  20   6   4      122.03       87.56     16.24 o 
  21   6   4        2.61       -7.58     13.68 o 
  22   6   4        1.86        0.89     13.95 o 
  23   6   4      316.74      292.35     23.31 o 
  24   6   4        0.01       15.79     17.22 o 
  25   6   4      124.40      158.44     23.00 o 
  26   6   4       36.65       26.92     20.12 o 
  27   6   4       81.25       47.41     97.60 o 
   1   7   4      777.70      768.22     33.44 o 
   2   7   4      139.22      146.18     13.86 o 
   3   7   4       87.06       98.60     12.46 o 
   4   7   4       28.31       30.30     10.64 o 
   5   7   4     2654.40     2494.40     80.50 o 
   6   7   4     1903.64     1793.06     60.12 o 
   7   7   4       28.32       31.94     11.12 o 
   8   7   4       79.45       55.86     12.03 o 
   9   7   4     1289.37     1142.75     44.65 o 
  10   7   4     1050.24      962.18     39.34 o 
  11   7   4       16.95       26.94     11.71 o 
  12   7   4      169.82      164.38     23.65 o 
  13   7   4      565.64      550.63     32.32 o 
  14   7   4      356.27      374.41     25.25 o 
  15   7   4        6.64        2.82     13.26 o 
  16   7   4     1118.48     1088.84     48.76 o 
  17   7   4      146.70      148.11     19.17 o 
  18   7   4      149.67      124.69     18.91 o 
  19   7   4      596.82      619.18     41.55 o 
  20   7   4      332.54      330.35     29.41 o 
  21   7   4      604.54      655.05     69.32 o 
  22   7   4        4.88       16.00     17.68 o 
  23   7   4       81.56      126.20     21.36 o 
  24   7   4      183.24      172.23     23.82 o 
  25   7   4      483.22      504.27     91.79 o 
   0   8   4       52.90       55.34     21.68 o 
   1   8   4     1049.49     1078.48     40.56 o 
   2   8   4       35.31       55.47     13.69 o 
   3   8   4     3202.01     3217.77    110.32 o 
   4   8   4       37.19       36.22     13.30 o 
   5   8   4       33.73       31.28     13.54 o 
   6   8   4       37.64       30.56     13.46 o 
   7   8   4      425.37      421.55     29.07 o 
   8   8   4      593.81      600.15     32.37 o 
   9   8   4      333.64      330.74     27.76 o 
  10   8   4       23.08       24.95     13.45 o 
  11   8   4      737.20      691.72     35.96 o 
  12   8   4      318.02      340.70     24.69 o 
  13   8   4       60.44       73.71     15.99 o 
  14   8   4        1.58        9.08     14.09 o 
  15   8   4     1000.43     1039.44     60.10 o 
  16   8   4      101.98      123.02     22.08 o 
  17   8   4        0.61        2.25     15.70 o 
  18   8   4       50.99       59.90     18.67 o 
  19   8   4      817.27      912.71     93.71 o 
  20   8   4      164.29      186.93     28.04 o 
  21   8   4        0.93       34.22     19.08 o 
  22   8   4      456.87      571.34     74.29 o 
  23   8   4      211.23      328.82     62.74 o 
   1   9   4      226.99      212.37     21.13 o 
   2   9   4       22.23       20.72     14.60 o 
   3   9   4       37.84       25.36     15.83 o 
   4   9   4      255.65      269.16     22.18 o 
   5   9   4      235.40      328.41     31.29 o 
   6   9   4      279.64      251.81     21.57 o 
   7   9   4        1.26       39.32     14.05 o 
   8   9   4      247.89      222.90     23.66 o 
   9   9   4      121.54      125.19     20.42 o 
  10   9   4        0.03       10.44     18.01 o 
  11   9   4        3.28       40.73     17.24 o 
  12   9   4        2.71       31.13     16.76 o 
  13   9   4       20.76       11.97     16.65 o 
  14   9   4       18.82       54.50     17.50 o 
  15   9   4       25.87       70.83     18.36 o 
  16   9   4      238.25      292.91     26.82 o 
  17   9   4       69.16       69.42     20.05 o 
  18   9   4      400.24      451.92     32.95 o 
  19   9   4       55.10      107.56     52.29 o 
   0  10   4      119.90      181.95    104.57 o 
   1  10   4      382.06      390.48     30.10 o 
   2  10   4       16.13       33.19     17.01 o 
   3  10   4      396.49      379.28     38.16 o 
   4  10   4       17.54       27.11     17.36 o 
   5  10   4        7.26       26.56     19.47 o 
   6  10   4       46.76       38.28     20.63 o 
   7  10   4       58.76       45.44     19.16 o 
   8  10   4      416.49      421.90     32.45 o 
   9  10   4       57.41       84.74     20.81 o 
  10  10   4       83.85      102.14     20.74 o 
  11  10   4      341.08      372.00     31.93 o 
  12  10   4       26.10       56.24     20.66 o 
  13  10   4        0.63       23.51     19.34 o 
  14  10   4       28.52       50.66     45.90 o 
  15  10   4      156.45      160.34     61.58 o 
   1  11   4        0.65       17.67     20.76 o 
   2  11   4       25.91       52.16     27.34 o 
   3  11   4      100.84       79.48     21.10 o 
   4  11   4        0.81       12.45     21.42 o 
   5  11   4      634.02      683.27     47.86 o 
   6  11   4      483.22      493.84     47.32 o 
   7  11   4       71.64       53.45     47.64 o 
   8  11   4        0.15       30.21     49.96 o 
   1   1   5      284.41      291.15     16.55 o 
   2   1   5     2895.13     2923.78     79.30 o 
   3   1   5     3579.79     3661.40     89.08 o 
   4   1   5      138.53      199.31      8.26 o 
   5   1   5      113.28      168.76      7.38 o 
   6   1   5    14154.74    14615.77    368.80 o 
   7   1   5     6222.47     6765.93    172.30 o 
   8   1   5     1807.90     2090.64     55.33 o 
   9   1   5     2455.24     2242.17     59.74 o 
  10   1   5     2143.89     2038.47     54.47 o 
  11   1   5      619.05      649.40     18.46 o 
  12   1   5     2738.35     2604.78     64.98 o 
  13   1   5     2885.06     3002.20     74.67 o 
  14   1   5      586.08      627.91     19.62 o 
  15   1   5      122.59      122.83     12.76 o 
  16   1   5      271.12      288.89     13.12 o 
  17   1   5     4464.25     4327.70    111.34 o 
  18   1   5     4838.22     4573.42    123.53 o 
  19   1   5     1969.03     1890.61     54.45 o 
  20   1   5      477.48      511.13     20.54 o 
  21   1   5     2780.23     2616.65     83.17 o 
  22   1   5      121.86      122.08     13.12 o 
  23   1   5      494.37      542.89     24.96 o 
  24   1   5      439.42      469.41     28.12 o 
  25   1   5      527.10      491.52     27.44 o 
  26   1   5       35.87        7.36     12.25 o 
  27   1   5      968.04      894.23     40.77 o 
  28   1   5       19.15       13.47     13.28 o 
  29   1   5      223.59      269.15     21.89 o 
  30   1   5      433.17      410.09     30.59 o 
  31   1   5      114.26      107.62     23.42 o 
  32   1   5       34.04       26.72     41.83 o 
   0   2   5     1012.75      892.81     37.64 o 
   1   2   5       13.39        9.48      4.76 o 
   2   2   5       33.75       34.95      5.37 o 
   3   2   5        4.04       -1.78      4.73 o 
   4   2   5     7723.23     7413.31    188.59 o 
   5   2   5       13.25       22.11      4.58 o 
   6   2   5     1339.19     1748.03     46.95 o 
   7   2   5       81.86      133.62      7.25 o 
   8   2   5     1419.70     1386.38     36.08 o 
   9   2   5     2281.87     2387.99     59.51 o 
  10   2   5      163.34      135.17      7.52 o 
  11   2   5       92.97      135.60      8.04 o 
  12   2   5     2100.42     2074.58     52.56 o 
  13   2   5       72.67       37.16      7.04 o 
  14   2   5     2036.50     1985.94     56.98 o 
  15   2   5        1.46        5.14      7.20 o 
  16   2   5     5898.68     5777.60    165.42 o 
  17   2   5        4.03       -3.24      8.33 o 
  18   2   5      760.36      782.86     26.59 o 
  19   2   5        1.29       -7.57      7.57 o 
  20   2   5     1262.44     1156.76     38.01 o 
  21   2   5       42.45       38.66      9.33 o 
  22   2   5      501.00      562.68     23.32 o 
  23   2   5        2.70       -1.36     10.20 o 
  24   2   5       90.02       62.84     12.29 o 
  25   2   5        0.86       16.04     11.55 o 
  26   2   5     1415.72     1330.77     50.52 o 
  27   2   5       52.20       52.39     15.35 o 
  28   2   5       17.48       22.83     16.06 o 
  29   2   5      146.17      105.36     20.29 o 
  30   2   5     1300.23     1342.97     62.76 o 
  31   2   5      148.15      178.53     29.56 o 
   1   3   5     1318.33     1224.63     35.14 o 
   2   3   5      117.91       76.88      6.06 o 
   3   3   5       40.97       63.60      6.44 o 
   4   3   5       11.64        2.78      4.40 o 
   5   3   5     1014.34      869.22     23.36 o 
   6   3   5     1165.54     1169.91     30.35 o 
   7   3   5        0.65       -4.23      4.23 o 
   8   3   5      724.05      756.50     22.93 o 
   9   3   5      618.33      780.51     25.18 o 
  10   3   5      489.87      532.59     19.05 o 
  11   3   5      143.85      144.19      9.95 o 
  12   3   5        2.00       -7.22      7.22 o 
  13   3   5      677.46      635.19     22.49 o 
  14   3   5       12.97        5.68      7.56 o 
  15   3   5       14.82       15.66      8.11 o 
  16   3   5      873.77      910.97     30.31 o 
  17   3   5     3770.59     3842.06    106.55 o 
  18   3   5     1377.72     1459.01     47.43 o 
  19   3   5       50.06       55.85      9.45 o 
  20   3   5        5.33        0.53      8.64 o 
  21   3   5        6.58        9.23      9.08 o 
  22   3   5      225.84      236.63     16.36 o 
  23   3   5      453.30      448.77     22.88 o 
  24   3   5      340.67      335.03     22.68 o 
  25   3   5      390.42      394.50     24.66 o 
  26   3   5      218.18      216.20     19.92 o 
  27   3   5      574.17      614.46     37.69 o 
  28   3   5        1.40        9.37     16.77 o 
  29   3   5      307.41      315.20     28.71 o 
  30   3   5        5.52       32.73     26.78 o 
   0   4   5     1418.30     1469.76     60.40 o 
   1   4   5       17.56        9.14      6.55 o 
   2   4   5      433.80      450.93     15.35 o 
   3   4   5     5436.48     5288.84    151.18 o 
   4   4   5     4115.34     4029.71    116.50 o 
   5   4   5      425.50      443.49     16.78 o 
   6   4   5     1612.21     1606.85     46.64 o 
   7   4   5      827.55      804.72     25.91 o 
   8   4   5      305.01      403.90     16.26 o 
   9   4   5      611.52      598.18     22.52 o 
  10   4   5      260.46      246.12     12.41 o 
  11   4   5      818.40      792.17     26.18 o 
  12   4   5      337.91      371.74     16.12 o 
  13   4   5       83.22       86.89     10.44 o 
  14   4   5        0.06       -8.26      8.26 o 
  15   4   5      231.79      228.91     15.06 o 
  16   4   5       23.99       23.37      9.57 o 
  17   4   5       12.12       13.04      9.79 o 
  18   4   5       84.79       74.99     12.05 o 
  19   4   5       54.90       49.82     12.77 o 
  20   4   5       93.12       99.55     14.62 o 
  21   4   5       17.56       -7.97     12.61 o 
  22   4   5      278.54      233.51     21.55 o 
  23   4   5       53.11       46.00     15.71 o 
  24   4   5      134.07      151.61     19.51 o 
  25   4   5       30.36       38.02     16.36 o 
  26   4   5       57.61       73.37     18.55 o 
  27   4   5       25.45        6.72     16.52 o 
  28   4   5      274.43      259.77     26.76 o 
  29   4   5       51.72       10.84     31.60 o 
  30   4   5       14.26        6.97     41.83 o 
   1   5   5     2988.82     2866.07     96.53 o 
   2   5   5     1600.00     1450.76     48.90 o 
   3   5   5      254.36      245.97     13.58 o 
   4   5   5      935.13      926.97     31.51 o 
   5   5   5     3345.81     3257.59    102.01 o 
   6   5   5       17.72        7.43      7.28 o 
   7   5   5       92.31       98.25      9.96 o 
   8   5   5       13.51        6.77      8.17 o 
   9   5   5     1796.99     1741.79     57.62 o 
  10   5   5      173.51      189.86     13.14 o 
  11   5   5      384.14      408.66     18.85 o 
  12   5   5      182.08      168.48     12.81 o 
  13   5   5     1625.44     1584.55     50.06 o 
  14   5   5      761.50      776.22     28.87 o 
  15   5   5      194.08      206.94     15.38 o 
  16   5   5        0.07        9.61     11.28 o 
  17   5   5     1481.25     1454.46     57.79 o 
  18   5   5      174.08      176.09     16.87 o 
  19   5   5      266.68      264.67     19.79 o 
  20   5   5      255.71      271.29     20.33 o 
  21   5   5       73.94      115.89     15.96 o 
  22   5   5      198.72      195.90     21.30 o 
  23   5   5      176.83      137.39     20.12 o 
  24   5   5        1.60      -12.31     15.34 o 
  25   5   5      599.38      607.33     39.11 o 
  26   5   5        3.34      -15.05     16.77 o 
  27   5   5        6.05      -10.03     17.55 o 
  28   5   5       43.08       61.15     31.61 o 
   0   6   5        0.42      -14.99     14.99 o 
   1   6   5       46.51       11.08      9.55 o 
   2   6   5     1518.12     1447.77     49.91 o 
   3   6   5     2467.11     2324.22     75.29 o 
   4   6   5     1680.56     1720.22     57.53 o 
   5   6   5       62.46       56.62      9.89 o 
   6   6   5        7.99       -5.26      8.94 o 
   7   6   5     1433.74     1340.84     46.91 o 
   8   6   5      945.43      970.26     36.26 o 
   9   6   5     1371.97     1357.50     47.44 o 
  10   6   5      128.97      137.61     13.84 o 
  11   6   5      313.15      304.68     25.03 o 
  12   6   5      927.82      868.84     36.59 o 
  13   6   5       15.55       -7.17     11.13 o 
  14   6   5      722.22      667.72     34.11 o 
  15   6   5     1092.20     1070.08     47.16 o 
  16   6   5      299.90      273.14     21.94 o 
  17   6   5       52.17       49.98     14.81 o 
  18   6   5      841.01      853.26     46.54 o 
  19   6   5      750.58      717.85     37.44 o 
  20   6   5      207.72      170.27     21.74 o 
  21   6   5      188.06      208.51     21.66 o 
  22   6   5     1052.25     1061.65     89.90 o 
  23   6   5      411.32      423.46     30.30 o 
  24   6   5        4.10       19.64     30.10 o 
  25   6   5      543.00      593.46     47.25 o 
  26   6   5      922.94     1010.87    134.78 o 
  27   6   5      207.52      282.35     77.85 o 
   1   7   5      114.74       89.45     13.98 o 
   2   7   5      712.16      722.96     30.26 o 
   3   7   5      252.97      237.71     16.79 o 
   4   7   5       46.78       33.25     10.63 o 
   5   7   5      176.86      193.55     16.93 o 
   6   7   5      200.50      146.10     15.69 o 
   7   7   5      225.06      225.85     16.88 o 
   8   7   5       11.24       -8.05     10.28 o 
   9   7   5      301.04      301.52     24.09 o 
  10   7   5      527.13      452.79     25.13 o 
  11   7   5        1.74      -10.91     11.70 o 
  12   7   5       16.08        7.82     12.61 o 
  13   7   5      319.00      303.44     24.08 o 
  14   7   5       88.87       80.35     16.39 o 
  15   7   5       18.75       -8.19     14.20 o 
  16   7   5       16.86        9.22     14.68 o 
  17   7   5       56.03       26.86     15.69 o 
  18   7   5       17.25        8.54     15.51 o 
  19   7   5      353.16      402.50     52.03 o 
  20   7   5       90.61      111.59     20.08 o 
  21   7   5       26.32       34.25     17.12 o 
  22   7   5       14.87       16.45     19.37 o 
  23   7   5       27.29       62.05     20.87 o 
  24   7   5      441.06      459.20     54.67 o 
   0   8   5      691.25      658.25     42.06 o 
   1   8   5      429.31      461.56     24.05 o 
   2   8   5       21.99       16.48     13.27 o 
   3   8   5      159.28      168.81     17.17 o 
   4   8   5       17.13        1.28     12.84 o 
   5   8   5      129.59      152.09     17.76 o 
   6   8   5      606.30      560.77     31.52 o 
   7   8   5       63.95       70.72     15.42 o 
   8   8   5     1278.89     1263.47     54.74 o 
   9   8   5      336.80      346.74     24.63 o 
  10   8   5       48.33       42.92     17.33 o 
  11   8   5       77.74      105.02     24.16 o 
  12   8   5      402.30      439.20     36.55 o 
  13   8   5      127.41      115.09     18.47 o 
  14   8   5       12.94       18.77     19.05 o 
  15   8   5      157.95      178.59     21.51 o 
  16   8   5        5.63       32.06     22.17 o 
  17   8   5       62.80       50.15     18.66 o 
  18   8   5      445.83      504.47     33.61 o 
  19   8   5       13.65       17.40     18.22 o 
  20   8   5        1.24       16.22     18.57 o 
  21   8   5       14.97       39.51     48.22 o 
  22   8   5      503.01      478.71     74.36 o 
   1   9   5      166.22      140.68     19.03 o 
   2   9   5      180.02      151.13     19.59 o 
   3   9   5      104.61       85.51     19.47 o 
   4   9   5        4.44       18.86     17.00 o 
   5   9   5     1581.16     1546.99     64.51 o 
   6   9   5       67.35       97.86     16.90 o 
   7   9   5      905.81      824.33     44.42 o 
   8   9   5      227.45      231.83     21.75 o 
   9   9   5       92.71      161.98     28.07 o 
  10   9   5       24.39       46.44     17.62 o 
  11   9   5        2.56       19.43     16.96 o 
  12   9   5       20.23       19.12     17.29 o 
  13   9   5       98.29      169.47     24.11 o 
  14   9   5      120.47      125.35     23.08 o 
  15   9   5        1.12       28.28     19.49 o 
  16   9   5        4.40       -1.43     18.00 o 
  17   9   5      239.38      286.57     27.50 o 
  18   9   5       20.00       26.72     52.29 o 
  19   9   5       58.27       68.55     55.77 o 
   0  10   5        9.63       11.14     38.92 o 
   1  10   5       55.12       66.48     32.03 o 
   2  10   5       11.98       36.05     19.29 o 
   3  10   5       78.29       49.13     32.68 o 
   4  10   5       60.22       85.95     30.32 o 
   5  10   5      257.01      292.79     28.51 o 
   6  10   5       68.74       81.10     21.14 o 
   7  10   5      185.53      242.79     25.98 o 
   8  10   5      424.18      482.23     39.50 o 
   9  10   5       57.78       65.47     20.29 o 
  10  10   5        8.56       25.71     19.47 o 
  11  10   5      662.98      732.47     49.43 o 
  12  10   5       43.06       64.07     24.59 o 
  13  10   5        1.99      -24.40     48.80 o 
   1  11   5        1.85       34.89     32.38 o 
   2  11   5      667.15      870.39     79.68 o 
   3  11   5       10.20       85.98     34.03 o 
   4  11   5       63.90      116.19     35.33 o 
   5  11   5        0.45       52.29     49.96 o 
   6  11   5       48.15      102.25     53.45 o 
   0   0   6     9361.94     9683.00    470.39 o 
   1   0   6      737.35      788.22     32.94 o 
   2   0   6     1414.87     1553.22     60.54 o 
   3   0   6    22368.33    22528.60    766.56 o 
   4   0   6     1979.77     1942.10     69.12 o 
   5   0   6    20497.76    21870.58    746.80 o 
   6   0   6    18743.20    19544.37    667.83 o 
   7   0   6     1058.99      883.10     34.45 o 
   8   0   6       62.47       80.52      8.79 o 
   9   0   6      330.09      297.80     16.16 o 
  10   0   6      833.11      789.30     32.32 o 
  11   0   6     2493.43     2235.40     80.80 o 
  12   0   6      274.83      325.76     18.08 o 
  13   0   6       30.25       44.91     10.28 o 
  14   0   6     2085.47     1907.40     87.17 o 
  15   0   6    14452.58    13682.90    457.25 o 
  16   0   6       84.23      101.06     12.44 o 
  17   0   6     2582.75     2417.35     86.59 o 
  18   0   6     3754.17     3558.36    124.28 o 
  19   0   6     6476.54     6076.45    207.73 o 
  20   0   6     2206.30     2071.33     76.19 o 
  21   0   6       53.41       41.56     14.84 o 
  22   0   6      266.50      274.98     24.74 o 
  23   0   6      904.98      827.47     52.60 o 
  24   0   6      377.97      346.08     31.95 o 
  25   0   6     2889.98     2622.72    137.04 o 
  26   0   6      717.59      666.85     47.88 o 
  27   0   6      665.23      618.08     45.78 o 
  28   0   6      100.88      126.93     23.83 o 
  29   0   6     1481.03     1439.06     82.99 o 
  30   0   6       16.92       19.56     20.94 o 
  31   0   6      231.68      267.05     45.90 o 
   1   1   6     3057.47     3176.39     91.29 o 
   2   1   6      221.97      198.81      9.12 o 
   3   1   6       77.58       90.49      5.86 o 
   4   1   6       83.25       99.15      5.99 o 
   5   1   6      895.68      860.19     23.59 o 
   6   1   6     2558.28     2582.63     64.65 o 
   7   1   6      414.71      541.10     17.04 o 
   8   1   6      733.32      858.77     25.06 o 
   9   1   6      781.98      905.93     26.22 o 
  10   1   6      865.61      721.25     21.29 o 
  11   1   6      498.03      546.74     18.58 o 
  12   1   6      239.46      291.79     11.99 o 
  13   1   6      182.50      191.67      9.96 o 
  14   1   6      364.99      371.02     14.25 o 
  15   1   6        0.04       -6.21      6.21 o 
  16   1   6     5461.47     5108.74    136.95 o 
  17   1   6     1045.50     1155.89     33.69 o 
  18   1   6     6212.39     6040.77    161.92 o 
  19   1   6      334.28      349.73     16.56 o 
  20   1   6        2.19       -7.97      8.12 o 
  21   1   6      250.88      226.25     13.96 o 
  22   1   6      377.01      397.18     20.74 o 
  23   1   6      221.66      244.94     17.02 o 
  24   1   6     2040.00     1880.64     67.46 o 
  25   1   6       24.32       21.94     13.68 o 
  26   1   6      213.93      233.93     19.32 o 
  27   1   6       47.43       37.26     13.76 o 
  28   1   6      958.86      932.12     42.31 o 
  29   1   6        5.41       14.87     14.27 o 
  30   1   6       16.99       32.66     14.90 o 
  31   1   6        0.60       -8.32     30.15 o 
   0   2   6      129.15      164.66     13.10 o 
   1   2   6     1008.37      999.16     31.61 o 
   2   2   6       18.11       28.42      5.51 o 
   3   2   6     1304.46     1284.98     37.43 o 
   4   2   6        8.05       10.05      4.52 o 
   5   2   6      887.42      920.56     31.99 o 
   6   2   6        0.14       -4.53      4.53 o 
   7   2   6     4387.76     4591.00    124.56 o 
   8   2   6      159.72      203.07      9.81 o 
   9   2   6      421.90      470.22     14.78 o 
  10   2   6       17.74       10.05      5.20 o 
  11   2   6       92.89       92.74      7.46 o 
  12   2   6     2538.13     2701.71     71.12 o 
  13   2   6     1684.48     1670.70     45.78 o 
  14   2   6     1342.30     1367.78     38.72 o 
  15   2   6      840.05      887.54     29.43 o 
  16   2   6        1.26       -5.97      7.77 o 
  17   2   6      182.50      183.75     14.19 o 
  18   2   6     4073.67     3984.17    123.64 o 
  19   2   6      169.17      180.66     12.32 o 
  20   2   6     2807.20     2746.59     76.86 o 
  21   2   6      142.07      138.64     12.43 o 
  22   2   6      218.19      204.01     14.17 o 
  23   2   6       30.74       35.29     10.05 o 
  24   2   6      128.23      127.33     14.25 o 
  25   2   6        8.91       -3.45     12.36 o 
  26   2   6        0.21       12.26     13.24 o 
  27   2   6      504.40      513.13     31.59 o 
  28   2   6      161.42      145.11     22.83 o 
  29   2   6      237.50      262.44     27.69 o 
  30   2   6      128.71      115.22     35.01 o 
   1   3   6      465.62      471.70     17.91 o 
   2   3   6     5987.59     5678.24    161.76 o 
   3   3   6      377.82      414.15     16.58 o 
   4   3   6      204.93      230.08      9.40 o 
   5   3   6      113.40      100.55      6.76 o 
   6   3   6      226.69      176.38      9.30 o 
   7   3   6      283.20      270.49     11.56 o 
   8   3   6     1887.05     1764.72     47.48 o 
   9   3   6      294.77      297.76     13.30 o 
  10   3   6     1239.05     1268.43     37.68 o 
  11   3   6      103.88      141.39     11.14 o 
  12   3   6     2354.15     2462.33     72.99 o 
  13   3   6       64.06       57.24      9.59 o 
  14   3   6      946.87     1033.00     34.97 o 
  15   3   6      210.31      201.32     13.71 o 
  16   3   6      495.98      477.13     20.89 o 
  17   3   6        4.20       -1.40      8.86 o 
  18   3   6       23.64       28.47      9.56 o 
  19   3   6       46.66       59.11     13.16 o 
  20   3   6     1377.51     1415.20     51.55 o 
  21   3   6        4.52        5.03      9.79 o 
  22   3   6      323.79      286.84     17.79 o 
  23   3   6       19.38       16.74     10.79 o 
  24   3   6      162.98      186.45     16.30 o 
  25   3   6        2.21        0.27     13.77 o 
  26   3   6        0.14        1.49     14.32 o 
  27   3   6       88.53       90.89     25.29 o 
  28   3   6      566.61      592.44     41.61 o 
  29   3   6       90.84       38.68     19.73 o 
  30   3   6       16.21       -8.13     36.02 o 
   0   4   6       52.72       93.35      9.36 o 
   1   4   6     3493.99     3436.84     87.49 o 
   2   4   6      929.57      935.88     25.61 o 
   3   4   6     2777.60     2652.88     69.34 o 
   4   4   6        1.75        1.78      6.98 o 
   5   4   6      358.27      361.38     16.10 o 
   6   4   6      111.30      118.18     10.26 o 
   7   4   6     2739.54     2656.79     78.84 o 
   8   4   6      181.71      204.49     13.73 o 
   9   4   6       52.01       56.14      9.68 o 
  10   4   6      832.40      850.98     29.85 o 
  11   4   6     3121.12     3075.22     90.88 o 
  12   4   6       26.45       37.02      9.51 o 
  13   4   6        4.76       -8.28      8.28 o 
  14   4   6       45.13       45.48     13.31 o 
  15   4   6     1763.03     1808.25     87.33 o 
  16   4   6       71.71       67.01     10.92 o 
  17   4   6       92.24      110.03     12.33 o 
  18   4   6       80.09      100.63     12.97 o 
  19   4   6      794.23      870.95     34.03 o 
  20   4   6      250.09      242.31     20.67 o 
  21   4   6      126.75      148.54     20.09 o 
  22   4   6       69.06       91.19     16.64 o 
  23   4   6      674.02      693.60     37.02 o 
  24   4   6       38.58       14.33     15.07 o 
  25   4   6       54.06       27.00     15.95 o 
  26   4   6        1.44        2.89     16.12 o 
  27   4   6      465.18      544.75     42.32 o 
  28   4   6        2.93      -14.04     25.45 o 
  29   4   6      388.00      412.11    144.66 o 
   1   5   6       91.51       94.98     10.00 o 
   2   5   6     1163.90     1134.57     37.52 o 
   3   5   6      831.18      808.67     28.83 o 
   4   5   6       15.28        7.55      7.98 o 
   5   5   6      436.51      432.04     18.89 o 
   6   5   6      977.91      977.79     33.56 o 
   7   5   6      387.03      350.36     18.57 o 
   8   5   6      246.68      220.10     15.22 o 
   9   5   6      409.54      390.84     19.96 o 
  10   5   6      462.92      508.18     23.49 o 
  11   5   6       82.08       62.49     18.61 o 
  12   5   6      407.35      389.46     20.46 o 
  13   5   6     1106.81     1056.28     39.00 o 
  14   5   6      145.52      163.76     14.72 o 
  15   5   6      185.30      191.04     15.78 o 
  16   5   6      260.87      272.77     20.79 o 
  17   5   6      632.40      628.94     32.92 o 
  18   5   6       29.48       36.43     14.14 o 
  19   5   6      470.54      483.34     29.19 o 
  20   5   6        8.03       24.47     14.15 o 
  21   5   6      135.34      119.06     18.14 o 
  22   5   6        1.24      -16.30     16.30 o 
  23   5   6       24.64       20.67     18.11 o 
  24   5   6      136.81      127.44     22.88 o 
  25   5   6       57.49       69.23     20.86 o 
  26   5   6      269.15      256.28     29.02 o 
  27   5   6       53.88        7.70     63.91 o 
  28   5   6      124.85      141.75     70.88 o 
   0   6   6     3240.41     3229.30    168.09 o 
   1   6   6      488.21      494.23     23.35 o 
   2   6   6      478.34      533.31     24.47 o 
   3   6   6      725.67      724.80     29.84 o 
   4   6   6      217.29      216.18     14.30 o 
   5   6   6      118.93       96.84     12.89 o 
   6   6   6      196.24      208.72     15.47 o 
   7   6   6     1332.03     1292.83     45.95 o 
   8   6   6        2.86       17.76     10.37 o 
   9   6   6      813.56      781.29     31.72 o 
  10   6   6       48.59       25.61     11.49 o 
  11   6   6      793.15      827.49     33.27 o 
  12   6   6      169.51      120.25     13.79 o 
  13   6   6      235.19      252.73     17.75 o 
  14   6   6       12.57        2.36     13.62 o 
  15   6   6      373.16      402.01     34.38 o 
  16   6   6        3.26       13.33     13.99 o 
  17   6   6      213.44      156.56     19.28 o 
  18   6   6        0.15       10.97     14.81 o 
  19   6   6      520.80      579.38     38.37 o 
  20   6   6       20.66       18.08     15.78 o 
  21   6   6       24.20       50.66     17.31 o 
  22   6   6      165.53      166.73     21.91 o 
  23   6   6       48.22       82.89     21.81 o 
  24   6   6        0.87        6.90     19.90 o 
  25   6   6       10.64       58.35     40.86 o 
   1   7   6      410.42      394.28     23.57 o 
   2   7   6      336.27      328.38     21.75 o 
   3   7   6      953.57      945.27     36.94 o 
   4   7   6     3437.23     3214.78    109.23 o 
   5   7   6      543.71      575.92     33.18 o 
   6   7   6     6463.00     6254.57    205.67 o 
   7   7   6       18.03       16.91     11.73 o 
   8   7   6       21.99       20.24     12.03 o 
   9   7   6      605.97      588.72     27.70 o 
  10   7   6      447.53      463.49     26.23 o 
  11   7   6       52.55       28.61     14.68 o 
  12   7   6      202.25      179.80     17.98 o 
  13   7   6      378.96      361.41     25.73 o 
  14   7   6      160.40      217.45     21.19 o 
  15   7   6       18.77       20.51     15.14 o 
  16   7   6     1535.60     1533.29     79.90 o 
  17   7   6      286.17      311.59     33.52 o 
  18   7   6      888.99      947.19     46.74 o 
  19   7   6      101.94      136.21     20.74 o 
  20   7   6      346.80      322.18     27.40 o 
  21   7   6      207.93      247.44     26.75 o 
  22   7   6       39.72       41.91     19.44 o 
  23   7   6       27.87       76.49     31.92 o 
   0   8   6     3560.68     3536.31    159.41 o 
   1   8   6      502.56      509.93     26.17 o 
   2   8   6      141.91      175.05     25.03 o 
   3   8   6      346.80      378.00     24.28 o 
   4   8   6      345.49      383.68     24.55 o 
   5   8   6      180.36      197.27     19.20 o 
   6   8   6      134.33       97.82     17.16 o 
   7   8   6      416.53      436.59     28.45 o 
   8   8   6      237.26      247.97     22.32 o 
   9   8   6      460.40      446.37     28.85 o 
  10   8   6       50.50       41.82     15.21 o 
  11   8   6      107.63      132.53     21.02 o 
  12   8   6      319.03      263.52     26.02 o 
  13   8   6       51.02       69.53     17.50 o 
  14   8   6      205.06      224.57     23.72 o 
  15   8   6      462.86      459.50     33.95 o 
  16   8   6        0.37        7.98     16.74 o 
  17   8   6       72.15       77.06     19.96 o 
  18   8   6        0.12       19.75     21.91 o 
  19   8   6      362.98      344.35     29.47 o 
  20   8   6        2.72       48.59     32.07 o 
  21   8   6      163.83      221.93     54.61 o 
   1   9   6        0.92       -4.12     15.41 o 
   2   9   6        0.27        4.49     15.19 o 
   3   9   6       53.35       58.76     18.45 o 
   4   9   6       24.56       31.37     18.34 o 
   5   9   6        1.32       18.72     15.00 o 
   6   9   6        1.23      -12.63     14.10 o 
   7   9   6       81.05       86.05     17.59 o 
   8   9   6       30.80       60.17     17.42 o 
   9   9   6       45.98       46.56     18.73 o 
  10   9   6       25.86       29.14     17.96 o 
  11   9   6       17.91       76.13     20.61 o 
  12   9   6       32.19       21.58     20.62 o 
  13   9   6       56.33       80.04     21.87 o 
  14   9   6        1.13       36.49     20.08 o 
  15   9   6        3.96        5.76     20.38 o 
  16   9   6       47.55       39.48     25.75 o 
  18   9   6      240.99      350.90     75.52 o 
   0  10   6      799.19      952.34    260.85 o 
   1  10   6        7.81       11.43     21.15 o 
   2  10   6      142.92      147.93     26.89 o 
   3  10   6       10.55        7.81     21.11 o 
   4  10   6       55.56       44.20     19.19 o 
   5  10   6       15.52       17.70     22.68 o 
   6  10   6        0.91       13.53     23.20 o 
   7  10   6      445.59      458.89     35.35 o 
   8  10   6       16.93       39.89     19.77 o 
   9  10   6       79.47       57.28     20.71 o 
  10  10   6        0.39       13.04     22.10 o 
  11  10   6      149.54      178.01     46.48 o 
  12  10   6       84.61       91.79     54.61 o 
   1  11   6        5.71       95.28     53.45 o 
   2  11   6      375.54      483.36     82.50 o 
   3  11   6        7.72       68.55     49.96 o 
   4  11   6      107.21      216.12     61.58 o 
   1   1   7     3087.86     2913.51     79.67 o 
   2   1   7     2601.19     2566.21     70.14 o 
   3   1   7       29.56       31.87      4.57 o 
   4   1   7      218.78      262.67     10.12 o 
   5   1   7     2651.86     2576.17     64.54 o 
   6   1   7        4.76        1.37      4.66 o 
   7   1   7      991.28     1045.04     29.89 o 
   8   1   7     3405.31     3570.12     89.07 o 
   9   1   7      486.65      514.06     17.42 o 
  10   1   7     2603.57     2744.70     72.40 o 
  11   1   7      284.79      298.53     12.77 o 
  12   1   7      412.79      477.35     22.05 o 
  13   1   7     2388.23     2353.23     74.34 o 
  14   1   7       64.03       89.94      8.43 o 
  15   1   7     1666.88     1581.85     46.64 o 
  16   1   7      426.43      433.41     18.13 o 
  17   1   7     1032.63      994.51     34.05 o 
  18   1   7     1031.99      994.69     30.30 o 
  19   1   7     2960.29     2837.47     74.34 o 
  20   1   7     2012.16     1961.64     57.19 o 
  21   1   7       51.90       35.42      9.62 o 
  22   1   7      617.39      618.10     25.04 o 
  23   1   7      404.08      408.42     22.07 o 
  24   1   7       88.36       76.22     14.63 o 
  25   1   7       39.65       22.83     13.84 o 
  26   1   7       28.08       27.92     13.88 o 
  27   1   7      413.09      419.83     31.76 o 
  28   1   7       16.97       38.81     15.18 o 
  29   1   7      302.26      250.00     27.98 o 
  30   1   7       29.24       17.70     21.01 o 
   0   2   7     5663.58     5149.23    197.18 o 
   1   2   7        1.03       15.88      6.21 o 
   2   2   7       42.31       49.89      6.71 o 
   3   2   7      180.87      182.28      9.84 o 
   4   2   7     3057.20     2865.43     79.44 o 
   5   2   7      396.36      392.57     14.61 o 
   6   2   7        8.10       -3.88      5.31 o 
   7   2   7     1279.55     1388.42     43.72 o 
   8   2   7     2540.35     2527.01     70.76 o 
   9   2   7      149.01      146.18      9.78 o 
  10   2   7      173.11      159.15      9.47 o 
  11   2   7      160.38      182.68     10.90 o 
  12   2   7     1416.40     1413.64     41.71 o 
  13   2   7       66.98       81.21      9.03 o 
  14   2   7     1611.98     1587.04     46.38 o 
  15   2   7      166.39      173.80     11.63 o 
  16   2   7     1738.17     1839.04     53.31 o 
  17   2   7      474.63      505.02     23.48 o 
  18   2   7      684.52      727.30     38.28 o 
  19   2   7       97.96      110.88     13.35 o 
  20   2   7      491.14      540.05     22.65 o 
  21   2   7      169.85      156.29     13.99 o 
  22   2   7      526.68      566.13     25.20 o 
  23   2   7       40.28       24.97     10.91 o 
  24   2   7        3.89        2.97     10.14 o 
  25   2   7        0.61        1.29     12.09 o 
  26   2   7      514.84      559.51     33.32 o 
  27   2   7        5.42        9.31     14.56 o 
  28   2   7        6.96        2.34     14.66 o 
  29   2   7       46.02       36.47     19.22 o 
  30   2   7      347.92      226.57     52.29 o 
   1   3   7      668.50      656.71     23.59 o 
   2   3   7       90.58      114.59      8.75 o 
   3   3   7     1756.30     1734.15     52.91 o 
   4   3   7      364.29      391.69     16.64 o 
   5   3   7       66.70       83.18      8.83 o 
   6   3   7        9.16       -0.48      5.87 o 
   7   3   7     5496.32     5585.66    148.89 o 
   8   3   7       19.81       15.54      7.37 o 
   9   3   7      842.16      814.38     28.18 o 
  10   3   7     1375.77     1397.76     43.73 o 
  11   3   7       15.94       -1.27      7.82 o 
  12   3   7       55.01       47.77      9.15 o 
  13   3   7     2104.31     2107.17     63.96 o 
  14   3   7       47.36       42.61      9.72 o 
  15   3   7        0.00        7.98      8.82 o 
  16   3   7       99.08      101.37     11.22 o 
  17   3   7     1043.14     1077.25     36.84 o 
  18   3   7      159.98      197.13     15.31 o 
  19   3   7      447.98      497.49     24.15 o 
  20   3   7       38.01       35.13     13.99 o 
  21   3   7      217.68      208.28     15.55 o 
  22   3   7        8.99        5.13     10.18 o 
  23   3   7       14.44       11.01     10.98 o 
  24   3   7      204.62      207.95     16.49 o 
  25   3   7        0.08       -1.41     11.17 o 
  26   3   7        0.00       -7.80     14.63 o 
  27   3   7      103.85      107.87     19.45 o 
  28   3   7       46.72       29.60     21.30 o 
   0   4   7      209.75      194.44     13.31 o 
   1   4   7     1923.92     1909.60     48.41 o 
   2   4   7      555.98      588.78     20.68 o 
   3   4   7      537.37      516.61     19.04 o 
   4   4   7       28.13       15.60      7.11 o 
   5   4   7        0.01       -3.78      6.66 o 
   6   4   7       16.03       12.38      7.12 o 
   7   4   7      154.21      132.61     15.80 o 
   8   4   7      297.08      342.51     18.14 o 
   9   4   7       26.50       19.00      9.60 o 
  10   4   7      136.56      117.92     12.30 o 
  11   4   7      346.84      336.14     20.29 o 
  12   4   7      230.48      294.77     17.63 o 
  13   4   7       56.93       66.66     11.76 o 
  14   4   7      209.31      208.85     16.28 o 
  15   4   7        0.95       -9.28      9.76 o 
  16   4   7       14.19       19.84     10.91 o 
  17   4   7      114.64      124.25     14.06 o 
  18   4   7        4.60       -8.22     11.23 o 
  19   4   7       84.23       72.66     13.82 o 
  20   4   7       32.95       21.70     15.30 o 
  21   4   7      337.94      277.90     25.56 o 
  22   4   7       43.42       21.04     12.65 o 
  23   4   7        0.38       -1.23     15.84 o 
  24   4   7      100.89       52.97     19.15 o 
  25   4   7        0.28      -15.35     15.35 o 
  26   4   7        0.04       -0.72     17.43 o 
  27   4   7        1.95        1.64     21.46 o 
  28   4   7      198.95      202.19     95.86 o 
   1   5   7      234.13      221.75     15.72 o 
   2   5   7       18.21        1.91      9.45 o 
   3   5   7      212.42      215.35     14.05 o 
   4   5   7       68.29       60.45     10.13 o 
   5   5   7     1497.32     1473.13     47.50 o 
   6   5   7       61.12       41.19     14.82 o 
   7   5   7       57.39       42.44     10.69 o 
   8   5   7       84.78      105.40     12.78 o 
   9   5   7     1011.28      943.41     35.67 o 
  10   5   7        3.00       -9.38      9.38 o 
  11   5   7      390.14      370.29     20.42 o 
  12   5   7      252.73      200.67     16.07 o 
  13   5   7      149.41       89.14     15.18 o 
  14   5   7       28.21        4.20     10.93 o 
  15   5   7        0.78       -1.96     10.79 o 
  16   5   7      170.85      187.03     16.38 o 
  17   5   7       90.26      108.62     15.28 o 
  18   5   7       62.62       65.57     15.46 o 
  19   5   7      343.46      354.30     25.56 o 
  20   5   7        0.29        6.03     13.94 o 
  21   5   7      919.31     1047.45     53.43 o 
  22   5   7       93.02       99.43     21.08 o 
  23   5   7      210.84      288.32     28.36 o 
  24   5   7       19.32       22.48     19.80 o 
  25   5   7     1198.25     1393.02     77.84 o 
  26   5   7        0.51        7.49     31.57 o 
   0   6   7     5027.51     4962.62    257.69 o 
   1   6   7     4107.72     3923.65    123.19 o 
   2   6   7      505.92      543.90     25.22 o 
   3   6   7       45.24       71.76     11.97 o 
   4   6   7     6199.40     6067.16    186.35 o 
   5   6   7       26.16       21.80     11.60 o 
   6   6   7     1362.75     1322.00     54.24 o 
   7   6   7      123.85       97.48     13.02 o 
   8   6   7      417.33      394.69     21.65 o 
   9   6   7        4.08        4.30     11.02 o 
  10   6   7     2512.30     2488.76     81.36 o 
  11   6   7     1974.19     1817.61     61.67 o 
  12   6   7       50.09       58.27     15.92 o 
  13   6   7       48.37       19.44     12.41 o 
  14   6   7      624.25      620.57     29.88 o 
  15   6   7        3.03       -6.78     15.13 o 
  16   6   7      115.99      113.61     17.64 o 
  17   6   7      123.41      125.75     18.55 o 
  18   6   7      279.02      267.90     23.82 o 
  19   6   7       48.06       56.54     17.26 o 
  20   6   7      221.39      259.41     23.97 o 
  21   6   7        0.00      -10.22     15.81 o 
  22   6   7      237.97      279.69     29.44 o 
  23   6   7       12.95       18.04     20.05 o 
  24   6   7       66.90       64.76     41.83 o 
   1   7   7     4642.52     4730.10    157.54 o 
   2   7   7       90.63      145.09     14.88 o 
   3   7   7      937.64      959.71     42.96 o 
   4   7   7      150.26      165.47     17.60 o 
   5   7   7     1392.61     1341.60     52.32 o 
   6   7   7       48.17       36.19     13.72 o 
   7   7   7       64.24       65.48     14.46 o 
   8   7   7       26.00       22.30     13.23 o 
   9   7   7      920.49      883.37     53.52 o 
  10   7   7      104.89       95.47     14.57 o 
  11   7   7       64.54       80.69     15.69 o 
  12   7   7       15.18       15.09     13.64 o 
  13   7   7      568.53      503.16     35.24 o 
  14   7   7       81.56       48.11     16.46 o 
  15   7   7       13.78       -0.32     14.86 o 
  16   7   7       62.38       44.17     17.19 o 
  17   7   7      473.69      445.69     30.50 o 
  18   7   7      128.36      165.25     21.85 o 
  19   7   7       26.65       37.29     18.40 o 
  20   7   7        0.71       25.61     18.69 o 
  21   7   7        4.08       -5.16     18.19 o 
  22   7   7       21.37       60.72     31.56 o 
   0   8   7        1.35      -16.86     16.86 o 
   1   8   7      213.10      255.45     21.26 o 
   2   8   7      300.39      305.10     24.66 o 
   3   8   7      373.20      375.54     36.63 o 
   4   8   7        1.60       -4.87     13.03 o 
   5   8   7       48.89       63.88     15.55 o 
   6   8   7        1.61       14.85     13.87 o 
   7   8   7       45.21       67.35     17.30 o 
   8   8   7     1398.07     1445.67     62.33 o 
   9   8   7      189.96      169.44     20.22 o 
  10   8   7       10.03        6.78     15.70 o 
  11   8   7      198.58      195.96     21.62 o 
  12   8   7      502.23      497.70     67.00 o 
  13   8   7       11.82       21.91     18.56 o 
  14   8   7      161.01      145.84     23.26 o 
  15   8   7       23.77       22.52     18.79 o 
  16   8   7       57.05       65.16     19.33 o 
  17   8   7       23.11       15.33     18.71 o 
  18   8   7      268.00      284.53     27.37 o 
  19   8   7      148.09      212.92     97.60 o 
  20   8   7        1.44       16.69     31.43 o 
   1   9   7      747.87      818.83     48.93 o 
   2   9   7       59.33       40.65     16.48 o 
   3   9   7       55.30       80.05     18.96 o 
   4   9   7      726.76      762.75     45.25 o 
   5   9   7     1280.13     1286.64     71.42 o 
   6   9   7      264.26      284.68     25.64 o 
   7   9   7     1143.78     1309.17     58.78 o 
   8   9   7      200.26      163.37     22.23 o 
   9   9   7      366.68      395.69     37.93 o 
  10   9   7        7.55       41.20     19.38 o 
  11   9   7      579.58      647.49     69.05 o 
  12   9   7       77.64       84.96     23.18 o 
  13   9   7     1600.93     1979.33    146.11 o 
  14   9   7       11.09      107.51     31.86 o 
   0  10   7       15.30       12.91     32.66 o 
   1  10   7        4.12       15.41     22.78 o 
   2  10   7        9.35        4.07     26.33 o 
   3  10   7      154.23      156.15     26.24 o 
   4  10   7       95.97      134.33     22.46 o 
   5  10   7        0.18        3.99     18.82 o 
   6  10   7       25.52       24.88     21.58 o 
   7  10   7        0.04        8.24     28.83 o 
   8  10   7     1201.42     1463.51    133.04 o 
   9  10   7        5.81       14.71     36.50 o 
  10  10   7        6.44       32.53     56.93 o 
   0   0   8     2455.88     2273.36    115.09 o 
   1   0   8     2220.49     2104.79     75.45 o 
   2   0   8      932.31      922.29     35.95 o 
   3   0   8      372.81      356.29     19.94 o 
   4   0   8      317.74      303.54     18.97 o 
   5   0   8     2756.12     2807.63    109.10 o 
   6   0   8      171.78      164.34     13.41 o 
   7   0   8     3166.64     3027.29    107.68 o 
   8   0   8     3374.97     3449.77    121.18 o 
   9   0   8     1742.86     1799.67     66.86 o 
  10   0   8      283.65      337.40     19.04 o 
  11   0   8     9070.67     8850.09    336.42 o 
  12   0   8       55.81       81.74     11.36 o 
  13   0   8      322.27      339.73     29.67 o 
  14   0   8        1.41        1.50     10.45 o 
  15   0   8     1074.75     1109.01     74.13 o 
  16   0   8       38.85       38.11     14.52 o 
  17   0   8      126.00      108.04     13.17 o 
  18   0   8      295.94      291.23     28.06 o 
  19   0   8     3918.22     4048.32    171.70 o 
  20   0   8       91.64      119.72     17.52 o 
  21   0   8      130.71      138.64     18.60 o 
  22   0   8      879.52      906.16     47.61 o 
  23   0   8     1416.47     1377.61     81.03 o 
  24   0   8      128.35      123.49     24.61 o 
  25   0   8      660.55      732.08     60.38 o 
  26   0   8        0.16        7.86     20.84 o 
  27   0   8       19.76        9.12     40.09 o 
  28   0   8      687.03      674.87     58.71 o 
  29   0   8      205.71      175.71     40.09 o 
   1   1   8      118.04      113.29      8.79 o 
   2   1   8      118.35      118.11      8.44 o 
   3   1   8       46.43       35.49      6.64 o 
   4   1   8        3.45        0.74      5.68 o 
   5   1   8     1241.23     1263.30     35.50 o 
   6   1   8     1026.67     1022.99     29.50 o 
   7   1   8      103.51      128.12      9.60 o 
   8   1   8        2.20       -5.82      5.82 o 
   9   1   8       64.83       67.67      7.44 o 
  10   1   8      163.05      153.62     12.26 o 
  11   1   8      116.47      147.71     10.84 o 
  12   1   8      662.41      649.59     29.17 o 
  13   1   8       25.97        9.56      8.40 o 
  14   1   8      334.13      379.18     24.05 o 
  15   1   8      262.27      319.60     18.89 o 
  16   1   8     2347.41     2366.26     73.95 o 
  17   1   8     1097.64     1050.22     39.74 o 
  18   1   8      347.18      370.86     20.32 o 
  19   1   8      242.79      260.13     14.94 o 
  20   1   8      258.33      268.96     15.32 o 
  21   1   8      127.23      173.32     15.18 o 
  22   1   8      258.77      288.93     18.99 o 
  23   1   8      358.49      347.74     20.59 o 
  24   1   8      417.06      411.64     22.81 o 
  25   1   8       78.46       79.36     19.23 o 
  26   1   8       69.99       49.55     15.40 o 
  27   1   8      152.51      169.12     21.46 o 
  28   1   8      240.06      246.39     24.97 o 
  29   1   8       37.82       51.97     20.45 o 
   0   2   8      716.21      720.72     38.24 o 
   1   2   8     1144.74     1109.01     33.58 o 
   2   2   8      215.65      216.38     11.19 o 
   3   2   8      258.74      306.52     14.91 o 
   4   2   8     1292.30     1291.57     43.62 o 
   5   2   8      182.71      225.96     12.30 o 
   6   2   8       32.25       18.86      6.87 o 
   7   2   8     1947.49     2016.11     57.70 o 
   8   2   8       13.53        4.40      6.85 o 
   9   2   8       37.84       45.84      8.61 o 
  10   2   8      502.56      483.55     23.56 o 
  11   2   8      831.06      879.08     30.05 o 
  12   2   8       35.82       43.22      9.12 o 
  13   2   8      208.10      253.78     14.48 o 
  14   2   8      719.92      702.92     26.26 o 
  15   2   8     1616.02     1562.20     48.93 o 
  16   2   8      297.16      348.38     18.60 o 
  17   2   8        9.19       15.29     11.67 o 
  18   2   8      377.09      445.33     24.07 o 
  19   2   8       30.60       34.54     11.68 o 
  20   2   8      675.57      668.60     34.15 o 
  21   2   8       18.34       19.08     10.90 o 
  22   2   8      144.43      116.73     14.66 o 
  23   2   8     1350.17     1398.16     52.31 o 
  24   2   8      405.17      376.07     24.10 o 
  25   2   8      127.62      128.21     22.02 o 
  26   2   8       40.27       44.00     16.86 o 
  27   2   8        0.29      -15.41     15.41 o 
  28   2   8      140.86       85.97     23.46 o 
  29   2   8       12.87       -0.28     27.26 o 
   1   3   8      267.35      256.41     12.84 o 
   2   3   8      686.98      653.16     22.63 o 
   3   3   8      265.73      240.83     12.49 o 
   4   3   8     1010.96      955.76     30.39 o 
   5   3   8     1690.98     1607.10     50.10 o 
   6   3   8      533.60      506.20     22.14 o 
   7   3   8       77.53       75.32      9.34 o 
   8   3   8     3195.72     3098.43     89.37 o 
   9   3   8      602.30      572.89     22.49 o 
  10   3   8      216.36      202.70     13.22 o 
  11   3   8       98.60      108.78     11.08 o 
  12   3   8      892.07      860.10     31.23 o 
  13   3   8      468.11      554.92     22.75 o 
  14   3   8       10.30        5.13      9.15 o 
  15   3   8      279.83      243.62     21.63 o 
  16   3   8        0.61       -0.65     10.51 o 
  17   3   8      394.39      473.04     25.56 o 
  18   3   8     1147.28     1145.75     45.55 o 
  19   3   8      216.02      266.57     21.65 o 
  20   3   8      994.68     1058.63     49.80 o 
  21   3   8        8.65       18.89     15.09 o 
  22   3   8      121.30      103.57     14.59 o 
  23   3   8       38.07       71.25     14.17 o 
  24   3   8      188.58      180.21     17.29 o 
  25   3   8      113.56      109.84     16.21 o 
  26   3   8       72.62       78.82     15.58 o 
  27   3   8       74.31      103.94     28.62 o 
  28   3   8      423.92      312.56     75.52 o 
   0   4   8      860.70      849.73     54.52 o 
   1   4   8     6669.17     6359.28    170.05 o 
   2   4   8      387.67      439.17     17.67 o 
   3   4   8     4099.51     3938.74    106.96 o 
   4   4   8     1743.05     1726.03     50.14 o 
   5   4   8       23.75       34.19      8.44 o 
   6   4   8       38.82       48.92      8.51 o 
   7   4   8     3360.56     3323.56     96.09 o 
   8   4   8      748.65      723.15     26.63 o 
   9   4   8       90.00       58.25     11.37 o 
  10   4   8       45.41       47.27     11.23 o 
  11   4   8     1303.51     1173.56     42.31 o 
  12   4   8      423.96      395.13     21.14 o 
  13   4   8      396.04      403.65     21.58 o 
  14   4   8     1153.69     1198.91     43.66 o 
  15   4   8     2042.03     2031.14     67.61 o 
  16   4   8      360.41      406.75     22.38 o 
  17   4   8      140.24      130.79     14.84 o 
  18   4   8        6.75        7.59     11.64 o 
  19   4   8       82.72      102.17     16.57 o 
  20   4   8      246.99      267.02     24.77 o 
  21   4   8       75.63       47.64     18.07 o 
  22   4   8        0.67       -8.54     15.87 o 
  23   4   8       28.12       12.18     12.88 o 
  24   4   8      117.79      121.27     21.95 o 
  25   4   8        2.00       24.95     18.76 o 
  26   4   8      706.58      952.47     62.15 o 
  27   4   8      377.46      360.56    101.67 o 
   1   5   8      133.17      160.07     14.42 o 
   2   5   8     8057.14     7923.57    240.41 o 
   3   5   8       44.66       67.67     10.70 o 
   4   5   8      153.94      149.75     12.65 o 
   5   5   8     1194.71     1177.38     39.81 o 
   6   5   8      359.27      359.08     21.47 o 
   7   5   8      139.98      141.29     15.52 o 
   8   5   8      654.25      629.69     27.44 o 
   9   5   8        9.45        2.69     10.28 o 
  10   5   8      960.98      973.22     37.29 o 
  11   5   8       72.32       60.81     12.50 o 
  12   5   8     2341.03     2158.16     71.54 o 
  13   5   8       59.79       56.38     12.77 o 
  14   5   8     1340.62     1295.47     47.07 o 
  15   5   8       95.92       99.97     14.62 o 
  16   5   8        6.06        6.79     11.98 o 
  17   5   8        2.99       14.10     13.06 o 
  18   5   8        0.59        5.18     12.59 o 
  19   5   8       90.80      113.40     21.32 o 
  20   5   8      418.19      435.23     51.42 o 
  21   5   8       92.49       90.56     23.81 o 
  22   5   8      638.06      654.39     41.53 o 
  23   5   8        9.56       18.12     18.35 o 
  24   5   8      224.44      237.68     45.15 o 
  25   5   8      113.28      114.05     43.59 o 
   0   6   8      437.25      404.51     34.72 o 
   1   6   8      416.81      416.44     24.06 o 
   2   6   8      202.36      209.48     16.60 o 
   3   6   8     1146.27     1172.49     43.46 o 
   4   6   8      214.58      220.75     18.45 o 
   5   6   8      105.14      114.46     15.19 o 
   6   6   8       25.77       23.26     12.75 o 
   7   6   8       13.75       -1.52     10.71 o 
   8   6   8      226.32      216.73     17.25 o 
   9   6   8      834.92      833.25     39.91 o 
  10   6   8       39.44       51.56     13.71 o 
  11   6   8      143.11      171.47     16.64 o 
  12   6   8        3.65        6.74     14.53 o 
  13   6   8      167.50      153.47     16.28 o 
  14   6   8       14.07       15.70     13.03 o 
  15   6   8      438.35      431.27     24.56 o 
  16   6   8       68.41       66.13     16.92 o 
  17   6   8       27.26        9.38     15.84 o 
  18   6   8       31.32       38.91     16.83 o 
  19   6   8      195.35      227.42     23.34 o 
  20   6   8        1.64      -14.30     16.07 o 
  21   6   8      154.42      116.54     23.81 o 
  22   6   8      367.94      434.05     36.65 o 
  23   6   8       93.61       -8.13     51.12 o 
   1   7   8       29.85       17.63     12.67 o 
   2   7   8     1870.93     2009.12     78.80 o 
   3   7   8       43.87       35.89     13.82 o 
   4   7   8       12.98       -3.40     12.06 o 
   5   7   8       73.81       73.48     15.74 o 
   6   7   8      660.73      762.81     42.32 o 
   7   7   8       64.82       55.47     15.19 o 
   8   7   8      168.85      187.60     28.35 o 
   9   7   8        1.58       14.92     14.01 o 
  10   7   8     1774.53     1961.46    103.34 o 
  11   7   8        7.62       18.44     14.61 o 
  12   7   8      183.52      181.82     19.28 o 
  13   7   8        1.34        0.99     14.49 o 
  14   7   8      480.10      492.59     41.30 o 
  15   7   8        9.98       27.79     16.65 o 
  16   7   8      647.54      589.15     35.45 o 
  17   7   8       28.50       56.25     18.63 o 
  18   7   8      459.94      473.26     32.82 o 
  19   7   8       32.86       28.51     19.27 o 
  20   7   8      580.16      562.00     42.22 o 
  21   7   8       83.13      105.49     34.91 o 
   0   8   8      449.68      431.09     36.08 o 
   1   8   8      297.03      300.68     23.51 o 
   2   8   8       26.29       -0.64     14.83 o 
   3   8   8      205.36      210.62     23.60 o 
   4   8   8      579.81      603.91     32.53 o 
   5   8   8      365.44      402.13     31.52 o 
   6   8   8       51.31       47.65     15.70 o 
   7   8   8      982.35     1101.97     47.53 o 
   8   8   8      154.72      221.69     40.49 o 
   9   8   8       14.53       28.60     17.31 o 
  10   8   8       12.50       20.10     16.92 o 
  11   8   8      261.05      278.26     26.47 o 
  12   8   8      247.97      251.18     27.48 o 
  13   8   8       34.84       59.82     26.78 o 
  14   8   8       86.41       66.33     22.42 o 
  15   8   8      264.01      312.00     30.73 o 
  16   8   8       61.33       80.94     30.29 o 
  17   8   8        5.02       41.34     56.35 o 
  18   8   8      145.64      169.22     39.41 o 
   1   9   8        0.67       -7.38     17.66 o 
   2   9   8      175.62      177.73     23.96 o 
   3   9   8        9.76      -16.41     16.41 o 
   4   9   8      441.98      415.38     34.96 o 
   5   9   8       28.27       71.43     22.65 o 
   6   9   8     1049.13     1188.42     55.65 o 
   7   9   8        8.30        8.63     16.93 o 
   8   9   8        0.45       38.49     18.49 o 
   9   9   8       10.62       52.50     19.29 o 
  10   9   8        0.07       27.57     19.82 o 
  11   9   8        2.72       -4.43     18.92 o 
  12   9   8      143.17      203.93     47.64 o 
   0  10   8      526.53      685.53    110.38 o 
   1  10   8        8.91       52.29     43.54 o 
   2  10   8       52.42      124.95     37.94 o 
   3  10   8       21.31       52.12     41.81 o 
   4  10   8      341.04      437.51     62.03 o 
   5  10   8      233.74      286.78     73.62 o 
   6  10   8      370.89      458.00     50.97 o 
   7  10   8        2.97       28.35     32.07 o 
   1   1   9      378.46      437.12     18.86 o 
   2   1   9       13.52       14.77      6.73 o 
   3   1   9     1953.79     1936.49     55.33 o 
   4   1   9      316.77      350.65     14.80 o 
   5   1   9     3002.69     2953.21     82.12 o 
   6   1   9      386.81      413.44     16.56 o 
   7   1   9      480.94      504.01     19.03 o 
   8   1   9      655.18      684.45     23.76 o 
   9   1   9     1381.58     1332.03     40.33 o 
  10   1   9      216.05      260.76     14.55 o 
  11   1   9       97.59       80.19     10.03 o 
  12   1   9        9.90        9.05      8.96 o 
  13   1   9     2458.32     2370.41    103.96 o 
  14   1   9      203.51      190.95     20.99 o 
  15   1   9       97.39       94.01     12.06 o 
  16   1   9      541.83      541.68     31.96 o 
  17   1   9     1772.58     1872.86     69.66 o 
  18   1   9        1.94       25.53     12.19 o 
  19   1   9      427.09      424.11     26.78 o 
  20   1   9        3.36       28.87     11.19 o 
  21   1   9     1035.65     1050.73     42.93 o 
  22   1   9      411.93      452.27     28.21 o 
  23   1   9      208.76      212.57     18.46 o 
  24   1   9        9.50       25.14     14.13 o 
  25   1   9      320.79      371.96     26.09 o 
  26   1   9       38.42       50.29     19.57 o 
  27   1   9      836.41      858.92     56.09 o 
  28   1   9        0.10        3.00     21.76 o 
   0   2   9    12500.01    11825.14    582.28 o 
   1   2   9      162.97      154.61     12.16 o 
   2   2   9      323.56      332.07     15.84 o 
   3   2   9      938.55      878.72     29.91 o 
   4   2   9     1556.85     1536.97     47.62 o 
   5   2   9        0.02       -6.64      6.64 o 
   6   2   9      453.58      431.17     17.36 o 
   7   2   9      770.13      729.27     25.11 o 
   8   2   9     3985.21     4044.34    111.42 o 
   9   2   9      230.62      242.75     15.21 o 
  10   2   9     1053.36      983.58     38.84 o 
  11   2   9      455.47      462.83     36.10 o 
  12   2   9     2347.29     2277.91     75.38 o 
  13   2   9      883.42      908.85     31.75 o 
  14   2   9     1231.44     1189.89     45.70 o 
  15   2   9      317.81      324.33     18.08 o 
  16   2   9      579.13      578.79     26.43 o 
  17   2   9      408.74      441.26     25.42 o 
  18   2   9      748.17      718.38     29.88 o 
  19   2   9       47.82       60.78     14.54 o 
  20   2   9      688.34      755.21     37.92 o 
  21   2   9      410.03      424.14     26.22 o 
  22   2   9      718.94      730.84     30.98 o 
  23   2   9        6.50        5.90     13.01 o 
  24   2   9       40.24       77.27     17.25 o 
  25   2   9      499.35      465.22     30.14 o 
  26   2   9      258.48      258.50     23.05 o 
  27   2   9       18.01        4.69     21.48 o 
   1   3   9     2290.98     2163.80     62.12 o 
   2   3   9     2856.11     2721.13     76.59 o 
   3   3   9      369.85      387.70     16.71 o 
   4   3   9      587.42      576.19     21.45 o 
   5   3   9      121.66      128.56     11.11 o 
   6   3   9      730.33      689.83     29.92 o 
   7   3   9      298.59      296.85     18.44 o 
   8   3   9        2.35        1.83      8.13 o 
   9   3   9      166.39      155.56     12.14 o 
  10   3   9        1.79       -4.37      8.44 o 
  11   3   9       73.28       60.97     10.14 o 
  12   3   9     2054.30     1931.58     65.06 o 
  13   3   9      708.18      657.85     30.71 o 
  14   3   9      355.98      314.65     20.04 o 
  15   3   9      457.23      495.95     28.72 o 
  16   3   9     2474.95     2564.18     83.02 o 
  17   3   9        0.17        7.15     12.10 o 
  18   3   9       11.34        2.29     12.24 o 
  19   3   9      255.25      292.18     21.52 o 
  20   3   9       12.51       25.89     13.31 o 
  21   3   9     1416.48     1590.64     77.73 o 
  22   3   9      847.61      877.07     65.20 o 
  23   3   9       15.28       11.03     13.10 o 
  24   3   9       38.92       38.83     14.26 o 
  25   3   9       26.60       33.86     16.39 o 
  26   3   9       55.77       32.98     19.48 o 
  27   3   9      294.31      244.89     34.38 o 
   0   4   9     2187.32     2054.11    111.99 o 
   1   4   9     1659.37     1499.81     51.41 o 
   2   4   9      614.42      596.75     25.52 o 
   3   4   9        1.84       -5.69      7.63 o 
   4   4   9      968.46      952.61     30.92 o 
   5   4   9       53.43       60.78      9.35 o 
   6   4   9       41.52       23.26      8.88 o 
   7   4   9      212.55      218.21     13.81 o 
   8   4   9      207.15      192.51     13.44 o 
   9   4   9      313.50      245.46     15.14 o 
  10   4   9      590.71      611.62     33.03 o 
  11   4   9        4.34       -4.57      9.98 o 
  12   4   9      678.09      667.38     30.96 o 
  13   4   9      204.44      209.07     16.61 o 
  14   4   9      139.43      188.14     17.94 o 
  15   4   9       42.06       44.68     12.38 o 
  16   4   9       88.72       77.05     13.84 o 
  17   4   9      402.92      390.33     22.88 o 
  18   4   9       66.33       63.57     14.76 o 
  19   4   9       30.05       18.79     14.88 o 
  20   4   9      221.66      282.87     26.85 o 
  21   4   9      814.22      939.78     57.71 o 
  22   4   9      125.30      139.94     22.60 o 
  23   4   9       94.08       87.15     21.70 o 
  24   4   9      512.10      596.30     40.76 o 
  25   4   9      501.84      561.18     46.40 o 
   1   5   9     1424.07     1381.66     52.93 o 
   2   5   9     1896.85     1819.67     61.09 o 
   3   5   9     1083.34     1061.25     39.91 o 
   4   5   9     1168.68     1139.60     39.20 o 
   5   5   9      828.50      845.79     33.29 o 
   6   5   9      441.83      434.58     22.18 o 
   7   5   9       12.70       -9.54      9.54 o 
   8   5   9      124.21      102.02     13.38 o 
   9   5   9     3523.50     3519.86    110.87 o 
  10   5   9      157.57      156.46     15.45 o 
  11   5   9      180.18      190.06     16.55 o 
  12   5   9      129.86      106.95     14.42 o 
  13   5   9     1172.42     1144.02     47.99 o 
  14   5   9      267.04      337.49     20.86 o 
  15   5   9      259.84      254.20     19.12 o 
  16   5   9      549.96      529.34     27.30 o 
  17   5   9      377.90      424.13     24.82 o 
  18   5   9        3.06        8.42     14.52 o 
  19   5   9      734.89      748.66     39.71 o 
  20   5   9      236.02      257.26     26.67 o 
  21   5   9      143.92      165.10     34.03 o 
  22   5   9       61.42       78.35     21.79 o 
  23   5   9        5.90       -3.85     18.96 o 
  24   5   9       25.65      -11.62     52.29 o 
   0   6   9      915.91      972.64     54.43 o 
   1   6   9      622.16      651.48     29.63 o 
   2   6   9       21.05       44.24     15.06 o 
   3   6   9      333.93      346.89     24.64 o 
   4   6   9     1496.64     1482.09     56.26 o 
   5   6   9       93.91      101.99     15.66 o 
   6   6   9      316.98      307.95     22.14 o 
   7   6   9       86.26       84.39     15.82 o 
   8   6   9      512.68      544.69     29.67 o 
   9   6   9        2.40        1.23     11.48 o 
  10   6   9     1222.24     1125.70     43.00 o 
  11   6   9       14.38       16.16     12.90 o 
  12   6   9      617.16      657.71     30.97 o 
  13   6   9        9.26      -11.58     13.00 o 
  14   6   9      692.73      694.93     32.43 o 
  15   6   9      219.20      216.34     19.42 o 
  16   6   9        8.07       22.63     15.14 o 
  17   6   9       54.94       42.52     17.37 o 
  18   6   9     1063.42     1045.94     59.05 o 
  19   6   9       24.73       40.88     18.39 o 
  20   6   9      103.11       66.77     21.90 o 
  21   6   9      202.99      174.89     28.14 o 
   1   7   9      183.66      194.63     19.61 o 
   2   7   9       25.44       22.10     15.78 o 
   3   7   9       26.16       36.58     16.30 o 
   4   7   9      361.13      310.88     22.94 o 
   5   7   9       27.43       34.14     14.11 o 
   6   7   9        0.28        1.93     13.28 o 
   7   7   9        2.73      -13.08     13.08 o 
   8   7   9       62.96       61.10     16.31 o 
   9   7   9      114.79      118.19     18.28 o 
  10   7   9        0.01       -5.06     14.42 o 
  11   7   9      190.87      234.96     28.51 o 
  12   7   9      150.50      165.97     20.23 o 
  13   7   9       30.00       19.32     15.73 o 
  14   7   9        3.05       14.22     16.51 o 
  15   7   9       66.79       75.91     18.73 o 
  16   7   9       11.89        6.27     18.01 o 
  17   7   9      123.30      158.94     23.12 o 
  18   7   9       47.85       29.04     19.45 o 
  19   7   9       79.76      119.60     69.72 o 
  20   7   9        1.90       84.82     46.48 o 
   0   8   9       64.25       34.99     25.09 o 
   1   8   9       32.51       36.58     16.43 o 
   2   8   9       94.14       63.05     17.60 o 
   3   8   9      293.29      271.32     29.72 o 
   4   8   9      427.41      473.73     32.65 o 
   5   8   9       29.83       13.37     15.98 o 
   6   8   9      125.67       92.26     17.96 o 
   7   8   9      104.40      115.20     18.73 o 
   8   8   9      353.55      423.66     32.26 o 
   9   8   9       14.58       39.85     18.67 o 
  10   8   9       17.62       33.17     18.47 o 
  11   8   9       27.80       44.50     21.34 o 
  12   8   9      135.29      196.59     44.72 o 
  13   8   9      237.48      231.16     28.81 o 
  14   8   9       76.26       94.42     23.73 o 
  15   8   9       63.68      163.83     60.42 o 
   1   9   9      204.84      227.22     26.23 o 
   2   9   9        8.42       -0.96     19.06 o 
   3   9   9       35.25       43.32     20.27 o 
   4   9   9        8.61       39.05     18.24 o 
   5   9   9       76.62      172.34     28.11 o 
   6   9   9      371.46      446.25     38.01 o 
   7   9   9       61.54       58.63     21.82 o 
   8   9   9        9.48       15.01     20.70 o 
   9   9   9      539.14      628.65     75.30 o 
  10   9   9       49.72        4.21     41.81 o 
   1  10   9      109.48       98.76     65.07 o 
   0   0  10     1277.64     1196.79     83.39 o 
   1   0  10     1262.64     1286.12     62.74 o 
   2   0  10      561.22      620.26     35.68 o 
   3   0  10     2944.03     2978.74    132.43 o 
   4   0  10        4.38       -3.15     12.48 o 
   5   0  10     1339.68     1367.85     66.05 o 
   6   0  10      271.72      221.29     21.63 o 
   7   0  10       16.26      -12.50     14.30 o 
   8   0  10        0.70      -10.21     13.73 o 
   9   0  10     1896.50     1933.88    167.99 o 
  10   0  10      622.44      562.93     77.64 o 
  11   0  10     3538.77     3238.02    288.74 o 
  12   0  10        8.43       13.86     16.56 o 
  13   0  10        3.51        4.63     16.73 o 
  14   0  10      640.86      572.92     43.45 o 
  15   0  10     6691.27     6681.99    409.05 o 
  16   0  10      112.83      120.84     54.61 o 
  17   0  10       88.56       26.72     49.96 o 
  18   0  10        8.97       14.65     20.89 o 
  19   0  10     1453.73     1507.47     83.10 o 
  20   0  10      414.11      408.72     35.36 o 
  21   0  10       53.43       92.13     40.34 o 
  22   0  10      121.17      153.63     24.77 o 
  23   0  10        8.90       -2.70     18.40 o 
  24   0  10       39.93       69.86     22.89 o 
  25   0  10      361.25      379.95     60.42 o 
   1   1  10     1259.11     1246.08     43.13 o 
   2   1  10      140.88      189.32     21.80 o 
   3   1  10      857.96      806.73     32.73 o 
   4   1  10     1048.35     1126.43     49.84 o 
   5   1  10      453.53      398.35     19.56 o 
   6   1  10      113.53      137.78     12.52 o 
   7   1  10       94.36       80.37     11.00 o 
   8   1  10       43.53       79.94     14.17 o 
   9   1  10      627.43      593.89     27.47 o 
  10   1  10      899.49      908.77     47.55 o 
  11   1  10       52.37       24.18     10.81 o 
  12   1  10        0.27        5.94     10.24 o 
  13   1  10     1275.05     1175.00     64.13 o 
  14   1  10     1280.24     1250.12     64.84 o 
  15   1  10       24.19       23.84     14.23 o 
  16   1  10      427.58      494.69     38.78 o 
  17   1  10       18.40       33.44     11.55 o 
  18   1  10      663.57      733.71     53.15 o 
  19   1  10       60.38       73.84     15.28 o 
  20   1  10      347.28      415.73     24.90 o 
  21   1  10       79.74       91.44     13.49 o 
  22   1  10       64.93       68.11     13.45 o 
  23   1  10       65.98       51.89     15.08 o 
  24   1  10      211.41      241.49     29.96 o 
  25   1  10       12.52       21.98     16.23 o 
  26   1  10        0.89       -0.76     30.94 o 
   0   2  10     2226.89     2210.19     88.99 o 
   1   2  10     3853.72     3787.89    121.49 o 
   2   2  10     1415.43     1372.44     49.82 o 
   3   2  10     3744.92     3757.03    116.19 o 
   4   2  10       57.04       71.64     11.88 o 
   5   2  10      718.85      718.75     24.97 o 
   6   2  10       58.59       50.15      8.83 o 
   7   2  10      339.41      335.86     16.61 o 
   8   2  10      247.01      263.58     17.83 o 
   9   2  10      371.39      376.10     25.39 o 
  10   2  10      775.37      727.68     38.31 o 
  11   2  10      109.44       65.15     14.89 o 
  12   2  10     1304.70     1383.39     78.81 o 
  13   2  10      171.39      209.90     15.41 o 
  14   2  10       13.04        8.56     10.53 o 
  15   2  10       94.85       88.08     13.91 o 
  16   2  10       72.44       69.62     13.35 o 
  17   2  10        3.72       11.51     11.16 o 
  18   2  10      126.07      147.25     15.71 o 
  19   2  10       31.79       36.96     12.37 o 
  20   2  10       24.92       32.02     16.36 o 
  21   2  10        5.92       -7.46     15.09 o 
  22   2  10       65.24       36.25     13.84 o 
  23   2  10        0.01        5.35     14.47 o 
  24   2  10       51.34       71.97     17.07 o 
  25   2  10       52.27       53.35     19.96 o 
  26   2  10      219.50      237.08     39.42 o 
   1   3  10     1509.20     1436.15     45.91 o 
   2   3  10     2080.55     2023.51     58.84 o 
   3   3  10      982.67      924.81     30.64 o 
   4   3  10       99.91       96.49     11.49 o 
   5   3  10      474.93      430.02     20.98 o 
   6   3  10      309.36      330.91     16.87 o 
   7   3  10      260.53      270.90     19.80 o 
   8   3  10      376.40      388.73     21.93 o 
   9   3  10     1375.23     1360.46     44.10 o 
  10   3  10       58.74       52.21     10.53 o 
  11   3  10      615.71      613.23     29.61 o 
  12   3  10       43.91        4.93     10.02 o 
  13   3  10      685.96      689.17     27.65 o 
  14   3  10     1411.41     1328.92     43.66 o 
  15   3  10      337.03      367.27     19.39 o 
  16   3  10       18.76        5.96     10.86 o 
  17   3  10      289.94      297.75     24.89 o 
  18   3  10       50.23       57.91     14.94 o 
  19   3  10        0.24       13.86     13.12 o 
  20   3  10      277.95      268.54     23.18 o 
  21   3  10     1001.29     1088.12     64.90 o 
  22   3  10      647.51      901.34     59.03 o 
  23   3  10       19.35       22.85     14.95 o 
  24   3  10       23.53       10.78     18.76 o 
  25   3  10       34.92        8.87     23.36 o 
   0   4  10     1721.92     1586.82     77.19 o 
   1   4  10     1948.20     1958.82     75.23 o 
   2   4  10       23.07       13.73     10.52 o 
   3   4  10      581.78      527.68     34.16 o 
   4   4  10      542.05      523.79     23.83 o 
   5   4  10       19.44        8.08     10.09 o 
   6   4  10      203.23      210.71     21.29 o 
   7   4  10     1025.61     1003.11     34.62 o 
   8   4  10      520.63      528.74     25.96 o 
   9   4  10        1.04       14.92     17.60 o 
  10   4  10      312.83      264.51     16.29 o 
  11   4  10      875.31      937.40     41.07 o 
  12   4  10      108.21       93.83     12.74 o 
  13   4  10      330.38      338.59     22.45 o 
  14   4  10      417.03      407.35     23.29 o 
  15   4  10       61.60       57.07     13.85 o 
  16   4  10       91.87       80.92     15.24 o 
  17   4  10       60.81       43.61     14.84 o 
  18   4  10      395.34      416.25     28.17 o 
  19   4  10      504.28      526.54     30.10 o 
  20   4  10      148.26      153.93     20.83 o 
  21   4  10        3.43      -15.91     15.91 o 
  22   4  10       66.69       64.28     20.94 o 
  23   4  10     1638.24     2060.61    107.67 o 
  24   4  10       68.32       42.64     21.29 o 
   1   5  10       97.57       79.91     13.13 o 
   2   5  10      638.39      685.84     32.57 o 
   3   5  10        0.08       -4.27     10.69 o 
   4   5  10      979.82      975.61     41.02 o 
   5   5  10      225.11      240.72     23.12 o 
   6   5  10      174.72      190.17     16.00 o 
   7   5  10      300.06      287.18     18.77 o 
   8   5  10      196.11      210.54     17.14 o 
   9   5  10      177.28      200.59     16.83 o 
  10   5  10        1.91        1.63     12.35 o 
  11   5  10     1451.46     1453.22     64.09 o 
  12   5  10      494.59      521.18     26.61 o 
  13   5  10        2.14       -9.84     12.46 o 
  14   5  10        2.36       -4.10     12.63 o 
  15   5  10       82.96       67.53     15.08 o 
  16   5  10      120.18      112.64     16.49 o 
  17   5  10        1.06      -13.69     13.69 o 
  18   5  10       20.97       10.36     16.72 o 
  19   5  10       17.03       13.29     17.53 o 
  20   5  10      571.18      624.43     37.15 o 
  21   5  10       13.77       -2.43     19.36 o 
  22   5  10      202.59      148.93     44.87 o 
  23   5  10       26.14        4.65     52.29 o 
   0   6  10       14.34       34.15     34.55 o 
   1   6  10      118.59      144.73     24.82 o 
   2   6  10       50.48       85.21     19.92 o 
   3   6  10       80.81       93.00     18.02 o 
   4   6  10      107.99       95.22     19.93 o 
   5   6  10      348.46      300.28     22.71 o 
   6   6  10       25.07       34.43     14.28 o 
   7   6  10       28.10        1.70     13.86 o 
   8   6  10       59.07       53.15     15.41 o 
   9   6  10       36.10       57.48     15.42 o 
  10   6  10       54.21       30.78     13.75 o 
  11   6  10       61.92       70.08     15.16 o 
  12   6  10      132.94      101.72     16.44 o 
  13   6  10        0.66       -4.02     13.55 o 
  14   6  10      598.77      599.54     30.81 o 
  15   6  10       41.37       54.87     16.02 o 
  16   6  10      157.42      155.43     19.58 o 
  17   6  10      234.08      211.22     21.80 o 
  18   6  10        5.27       36.61     18.87 o 
  19   6  10      138.98      173.78     27.50 o 
  20   6  10       10.15      -18.42     29.66 o 
   1   7  10        2.37       -7.21     14.51 o 
   2   7  10      234.12      294.76     23.47 o 
   3   7  10        1.14       -2.34     16.12 o 
   4   7  10      144.04      106.44     20.00 o 
   5   7  10      152.28      163.32     19.72 o 
   6   7  10      961.91     1023.97     45.53 o 
   7   7  10        3.13       16.02     16.29 o 
   8   7  10      109.84       88.83     17.84 o 
   9   7  10      112.66      117.43     18.82 o 
  10   7  10     1374.36     1623.21     98.42 o 
  11   7  10        0.98      -10.88     15.76 o 
  12   7  10      195.01      229.18     23.46 o 
  13   7  10       10.41       -5.42     17.13 o 
  14   7  10       21.77       34.53     19.87 o 
  15   7  10       22.01       27.88     21.28 o 
  16   7  10      343.52      322.88     33.50 o 
  17   7  10        0.38       33.20     26.33 o 
  18   7  10       25.28      106.87     34.87 o 
   0   8  10     1704.77     1962.24    198.50 o 
   1   8  10       20.69       11.61     18.44 o 
   2   8  10        4.49        2.63     19.90 o 
   3   8  10      364.53      353.00     27.21 o 
   4   8  10      327.76      388.39     43.30 o 
   5   8  10        6.74       24.44     19.98 o 
   6   8  10      160.62      202.41     24.92 o 
   7   8  10      361.87      369.88     45.56 o 
   8   8  10      370.13      415.57     29.91 o 
   9   8  10       12.09       32.31     17.75 o 
  10   8  10      333.42      333.97     38.01 o 
  11   8  10       61.21       36.97     20.69 o 
  12   8  10      480.20      541.38     47.17 o 
   1   9  10      136.33      140.76     34.38 o 
   2   9  10        3.92       20.51     33.77 o 
   3   9  10       80.71      132.49     37.07 o 
   4   9  10       29.02       39.04     43.11 o 
   5   9  10       39.15        9.18     28.02 o 
   6   9  10       38.63       96.14     56.35 o 
   7   9  10       73.48       32.40     43.83 o 
   8   9  10       19.94       43.73     44.99 o 
   9   9  10      202.79      386.92     96.44 o 
   1   1  11        1.59       14.49      9.74 o 
   2   1  11     4541.31     4526.38    139.03 o 
   3   1  11     1386.63     1418.75     48.52 o 
   4   1  11       70.26       61.25     11.59 o 
   5   1  11       11.80       -1.09      9.55 o 
   6   1  11      245.80      267.83     21.18 o 
   7   1  11        3.43       -0.99      9.80 o 
   8   1  11       34.60       42.98     10.86 o 
   9   1  11      898.84      974.52     42.71 o 
  10   1  11      500.46      539.86     28.89 o 
  11   1  11      108.16      107.29     15.60 o 
  12   1  11      714.29      596.67     35.00 o 
  13   1  11      129.60      121.46     18.38 o 
  14   1  11     1747.09     1550.82     89.56 o 
  15   1  11      292.76      243.17     26.58 o 
  16   1  11      232.38      258.01     29.05 o 
  17   1  11      185.18      250.54     22.15 o 
  18   1  11      445.28      491.50     31.22 o 
  19   1  11        0.61       -4.16     19.45 o 
  20   1  11      146.08       97.58     20.44 o 
  21   1  11      801.26      897.40     39.59 o 
  22   1  11       62.31       80.90     15.74 o 
  23   1  11       50.72       53.41     14.97 o 
  24   1  11        4.28        4.87     18.48 o 
  25   1  11      262.71      207.98     81.33 o 
   0   2  11      132.50      128.53     21.41 o 
   1   2  11     3966.74     3794.34    173.31 o 
   2   2  11        2.79       10.56     10.65 o 
   3   2  11      185.22      161.99     13.84 o 
   4   2  11       58.38       29.68     10.37 o 
   5   2  11      268.52      269.78     16.58 o 
   6   2  11      384.98      376.59     21.32 o 
   7   2  11     1215.16     1182.14     63.48 o 
   8   2  11       61.94       84.25     16.02 o 
   9   2  11      152.48      124.76     16.61 o 
  10   2  11       89.27       76.97     15.14 o 
  11   2  11     1791.24     1605.83    112.60 o 
  12   2  11      196.19      259.54     23.87 o 
  13   2  11        0.12        9.88     18.11 o 
  14   2  11      258.08      285.73     21.21 o 
  15   2  11     1254.66     1246.24     51.24 o 
  16   2  11      458.97      489.12     39.22 o 
  17   2  11      124.21      101.78     16.69 o 
  18   2  11      158.92      200.35     19.57 o 
  19   2  11      685.04      721.57     36.27 o 
  20   2  11      194.50      214.27     25.49 o 
  21   2  11       15.82      -35.57     35.57 o 
  22   2  11      428.70      459.92     31.25 o 
  23   2  11      134.72      131.40     23.04 o 
  24   2  11       13.62       18.32     26.23 o 
   1   3  11        2.18       -6.30      8.43 o 
   2   3  11      710.66      674.28     36.64 o 
   3   3  11       27.64       20.71     10.74 o 
   4   3  11        0.25       -9.85      9.85 o 
   5   3  11       11.89        8.93      9.29 o 
   6   3  11      214.99      203.28     16.67 o 
   7   3  11      606.70      549.52     29.80 o 
   8   3  11      897.81      914.18     42.04 o 
   9   3  11       31.41       31.23     13.44 o 
  10   3  11       70.66       59.09     14.49 o 
  11   3  11      359.24      349.30     22.34 o 
  12   3  11      237.69      190.59     16.19 o 
  13   3  11      694.16      734.94     31.73 o 
  14   3  11       40.30       31.66     12.46 o 
  15   3  11       13.97       18.16     13.23 o 
  16   3  11      161.42      127.60     16.19 o 
  17   3  11      500.93      504.33     27.12 o 
  18   3  11       73.17       49.87     19.76 o 
  19   3  11       30.85        9.38     15.66 o 
  20   3  11      372.52      428.87     30.76 o 
  21   3  11       38.18       51.02     17.95 o 
  22   3  11      514.76      665.37     47.60 o 
  23   3  11       76.48      100.20     27.60 o 
   0   4  11      142.64      132.04     20.35 o 
   1   4  11      117.00      121.84     13.51 o 
   2   4  11      128.17      123.03     15.23 o 
   3   4  11      293.01      273.08     37.22 o 
   4   4  11      105.94       81.48     14.53 o 
   5   4  11       80.02       77.65     11.31 o 
   6   4  11       13.96       18.70     10.02 o 
   7   4  11      292.96      302.13     17.11 o 
   8   4  11      310.73      309.96     26.21 o 
   9   4  11       42.08       34.64     11.15 o 
  10   4  11       49.06       37.83     11.01 o 
  11   4  11       53.25       57.78     14.48 o 
  12   4  11      228.48      204.36     15.88 o 
  13   4  11       14.99       10.50     11.57 o 
  14   4  11        9.52        7.02     12.88 o 
  15   4  11      211.31      254.01     20.04 o 
  16   4  11      172.89      155.59     20.48 o 
  17   4  11       32.19       39.79     17.27 o 
  18   4  11       67.46       54.46     19.05 o 
  19   4  11       57.72       56.35     18.35 o 
  20   4  11        9.38      -11.65     18.46 o 
  21   4  11       26.44       47.96     19.99 o 
  22   4  11        4.85       12.26     24.64 o 
   1   5  11      676.74      665.74     35.84 o 
   2   5  11      212.25      205.13     19.13 o 
   3   5  11        5.90       22.31     14.50 o 
   4   5  11      414.72      426.83     25.08 o 
   5   5  11     1002.42     1045.67     43.64 o 
   6   5  11     1086.67     1268.85     76.38 o 
   7   5  11       10.45       10.69     14.76 o 
   8   5  11      106.80       74.89     14.36 o 
   9   5  11       32.80       45.41     13.94 o 
  10   5  11     2506.83     2744.12     89.31 o 
  11   5  11       17.19       28.00     13.38 o 
  12   5  11      251.24      310.35     21.30 o 
  13   5  11       37.13       37.60     14.45 o 
  14   5  11      475.07      552.57     28.68 o 
  15   5  11        5.50        3.58     14.07 o 
  16   5  11       83.75       59.82     15.99 o 
  17   5  11      467.78      476.09     29.64 o 
  18   5  11       28.50       14.86     16.64 o 
  19   5  11       86.33       82.38     20.29 o 
  20   5  11      783.78      881.32     64.71 o 
  21   5  11        0.88       33.70     46.48 o 
   0   6  11     1566.07     1580.62     79.84 o 
   1   6  11       43.72       43.34     15.19 o 
   2   6  11        3.14       11.90     14.26 o 
   3   6  11        3.05        2.59     15.64 o 
   4   6  11     1063.79     1113.88     46.48 o 
   5   6  11       13.45       18.86     14.28 o 
   6   6  11      239.59      242.76     23.71 o 
   7   6  11      414.25      455.42     30.62 o 
   8   6  11       76.77       71.04     17.36 o 
   9   6  11      701.79      723.03     53.01 o 
  10   6  11      423.29      422.90     35.03 o 
  11   6  11      526.72      545.46     34.33 o 
  12   6  11      850.40      778.92     35.41 o 
  13   6  11        2.26        7.77     14.39 o 
  14   6  11      218.39      204.90     20.15 o 
  15   6  11      217.58      190.23     20.47 o 
  16   6  11       79.42       95.65     18.46 o 
  17   6  11       55.28       47.48     20.43 o 
  18   6  11      179.90      179.34     32.10 o 
   1   7  11        0.14       -7.26     16.41 o 
   2   7  11        0.33      -15.02     15.02 o 
   3   7  11        2.13       -1.38     15.11 o 
   4   7  11       20.66        8.56     18.00 o 
   5   7  11        7.44       17.45     18.55 o 
   6   7  11       11.52        6.81     16.06 o 
   7   7  11        0.28       -8.76     16.71 o 
   8   7  11       24.42       15.24     17.14 o 
   9   7  11       78.07       36.81     18.10 o 
  10   7  11       37.12       22.62     17.66 o 
  11   7  11       64.23       57.85     19.24 o 
  12   7  11      127.64      108.02     21.32 o 
  13   7  11       59.51       65.85     21.11 o 
  14   7  11       92.21       88.79     24.57 o 
  15   7  11        0.16      -39.51     53.45 o 
   0   8  11       48.11       47.53     29.26 o 
   1   8  11       18.04       10.15     19.75 o 
   2   8  11       72.77       32.69     20.93 o 
   3   8  11      492.33      525.30     35.62 o 
   4   8  11        2.03       -7.44     17.89 o 
   5   8  11        5.63      -15.28     20.45 o 
   6   8  11       53.47       72.76     22.90 o 
   7   8  11      117.93      108.17     22.75 o 
   8   8  11      222.47      211.60     27.31 o 
   9   8  11       57.79       72.48     29.05 o 
  10   8  11        1.99        2.32     40.47 o 
  11   8  11       52.35       39.51     69.72 o 
   0   0  12     1704.93     1741.18    117.49 o 
   1   0  12     1678.35     1551.23     74.94 o 
   2   0  12     4079.69     4047.34    178.18 o 
   3   0  12      845.39      893.85     48.34 o 
   4   0  12        3.71        4.66     14.30 o 
   5   0  12      127.51      154.41     19.67 o 
   6   0  12        0.30      -13.94     13.94 o 
   7   0  12       27.77       16.90     15.07 o 
   8   0  12       21.21       21.18     15.47 o 
   9   0  12       20.59       15.24     15.35 o 
  10   0  12     1192.34      990.25     61.20 o 
  11   0  12       21.30       29.03     18.69 o 
  12   0  12      759.14      707.67     90.05 o 
  13   0  12        6.76        3.99     22.66 o 
  14   0  12       27.98       31.93     23.78 o 
  15   0  12      304.02      332.50     54.61 o 
  16   0  12      275.58      233.11     36.86 o 
  17   0  12        1.54       46.48     36.02 o 
  18   0  12      361.75      448.50     72.04 o 
  19   0  12     1228.44     1285.84     72.37 o 
  20   0  12      292.96      323.28     32.30 o 
  21   0  12      608.88      669.42     48.06 o 
  22   0  12      609.67      676.24     91.79 o 
  23   0  12      929.05     1019.00    119.68 o 
   1   1  12     1263.97     1297.88     45.64 o 
   2   1  12       25.43       45.83     11.46 o 
   3   1  12      722.31      774.56     41.17 o 
   4   1  12       50.78       32.82     11.82 o 
   5   1  12      139.98      140.51     15.32 o 
   6   1  12       25.31        3.32     11.07 o 
   7   1  12       11.75        6.49     11.23 o 
   8   1  12       15.07       26.74     13.91 o 
   9   1  12      450.63      435.66     45.89 o 
  10   1  12      700.91      666.44     36.34 o 
  11   1  12      149.94      124.60     18.57 o 
  12   1  12      203.36      128.71     19.29 o 
  13   1  12      978.86      913.69     78.15 o 
  14   1  12       66.78       70.61     29.68 o 
  15   1  12      103.86       49.92     31.49 o 
  16   1  12      290.71      250.93     33.29 o 
  17   1  12       59.04       65.03     17.69 o 
  18   1  12      518.71      470.30     36.81 o 
  19   1  12        5.78       13.22     18.01 o 
  20   1  12       81.05       57.39     20.25 o 
  21   1  12      743.75      824.40     41.05 o 
  22   1  12        2.76       30.77     47.64 o 
  23   1  12        1.55      -17.43     36.02 o 
   0   2  12     2321.44     2314.17    123.54 o 
   1   2  12       37.36       39.43     12.32 o 
   2   2  12      370.83      359.28     29.90 o 
   3   2  12      702.05      717.61     48.48 o 
   4   2  12       56.60       41.28     11.53 o 
   5   2  12       64.14       54.47     12.78 o 
   6   2  12      348.08      327.25     22.93 o 
   7   2  12      311.55      293.62     27.32 o 
   8   2  12        0.78        3.63     13.24 o 
   9   2  12        2.68        6.71     13.28 o 
  10   2  12        0.50        0.54     13.60 o 
  11   2  12      380.78      396.72     32.58 o 
  12   2  12        0.20      -12.93     15.53 o 
  13   2  12      156.78      150.43     24.05 o 
  14   2  12      167.39      188.50     24.90 o 
  15   2  12       61.86       49.06     15.03 o 
  16   2  12        1.34       10.68     14.71 o 
  17   2  12      529.46      497.60     38.93 o 
  18   2  12       35.16       60.74     19.09 o 
  19   2  12       22.94       18.45     17.23 o 
  20   2  12       60.76       82.72     20.93 o 
  21   2  12      231.19      253.13     46.98 o 
  22   2  12        3.45       -3.49     39.51 o 
   1   3  12      793.37      794.47     63.27 o 
   2   3  12      134.19      114.93     16.98 o 
   3   3  12      165.46      194.92     19.13 o 
   4   3  12      396.19      392.02     29.37 o 
   5   3  12      587.15      667.77     48.93 o 
   6   3  12     1251.46     1229.46     76.23 o 
   7   3  12      569.04      638.03     65.08 o 
   8   3  12       20.66       35.77     17.52 o 
   9   3  12      759.78      833.20     64.03 o 
  10   3  12       75.34       69.15     14.69 o 
  11   3  12       11.23       11.18     13.10 o 
  12   3  12      110.42      110.84     15.86 o 
  13   3  12     1212.99     1352.42     73.45 o 
  14   3  12       12.13       16.87     14.53 o 
  15   3  12      116.41      116.02     17.92 o 
  16   3  12       44.88       67.36     16.90 o 
  17   3  12     1202.14     1269.73     54.05 o 
  18   3  12       12.23       36.93     16.60 o 
  19   3  12       10.30       11.14     19.52 o 
  20   3  12        0.06        1.25     20.81 o 
  21   3  12      543.96      626.91     62.44 o 
   0   4  12     1290.64     1275.18    152.67 o 
   1   4  12      279.33      291.85     23.70 o 
   2   4  12      373.14      383.03     40.10 o 
   3   4  12      283.73      328.46     24.63 o 
   4   4  12     1443.00     1466.29     60.59 o 
   5   4  12       13.26        3.65     11.79 o 
   6   4  12       34.40       51.15     12.15 o 
   7   4  12       74.20       69.01     13.29 o 
   8   4  12      768.21      792.71     45.37 o 
   9   4  12        5.58        5.87     12.00 o 
  10   4  12       13.40        0.28     12.07 o 
  11   4  12      197.35      262.20     19.07 o 
  12   4  12      790.03      850.74     56.62 o 
  13   4  12        2.06        1.02     12.96 o 
  14   4  12     1326.58     1458.94     67.47 o 
  15   4  12      232.20      259.99     24.68 o 
  16   4  12      916.02     1044.99     58.26 o 
  17   4  12       12.87       20.38     17.96 o 
  18   4  12     1090.88     1252.02     75.01 o 
  19   4  12       29.16       13.80     20.16 o 
  20   4  12       60.82       26.85     25.16 o 
   1   5  12      124.94      147.94     18.68 o 
   2   5  12        4.64       -3.86     13.50 o 
   3   5  12      126.12      111.53     18.92 o 
   4   5  12      133.52      110.58     19.01 o 
   5   5  12      116.38      157.51     18.35 o 
   6   5  12       62.20       65.17     15.22 o 
   7   5  12       12.20       15.95     14.24 o 
   8   5  12       64.46       60.62     16.08 o 
   9   5  12        3.42        7.04     16.17 o 
  10   5  12      147.62      145.81     18.88 o 
  11   5  12      307.60      345.79     24.89 o 
  12   5  12      151.97      119.64     18.90 o 
  13   5  12       60.41       61.71     17.84 o 
  14   5  12       31.63       32.88     16.84 o 
  15   5  12      203.26      207.38     22.11 o 
  16   5  12      331.15      363.36     29.34 o 
  17   5  12      293.96      387.33     34.55 o 
  18   5  12       99.29      174.92     33.10 o 
   0   6  12      549.21      530.44     87.23 o 
   1   6  12       63.78       37.83     15.62 o 
   2   6  12       91.06       81.06     17.67 o 
   3   6  12       13.02       16.78     15.79 o 
   4   6  12      247.09      246.75     40.33 o 
   5   6  12       13.70       10.40     17.66 o 
   6   6  12      475.98      576.74     32.21 o 
   7   6  12       10.58       11.30     18.01 o 
   8   6  12       20.56       19.31     16.26 o 
   9   6  12       27.49       -8.24     15.79 o 
  10   6  12      156.15      149.43     21.30 o 
  11   6  12       11.03       -0.99     17.63 o 
  12   6  12      124.10      137.10     21.42 o 
  13   6  12      131.87      153.85     22.87 o 
  14   6  12       61.52       12.77     29.28 o 
  15   6  12      299.88      266.91     26.02 o 
  16   6  12       23.54       30.77     21.85 o 
   1   7  12       45.00       53.55     19.58 o 
   2   7  12      529.54      594.10     39.72 o 
   3   7  12      220.97      222.52     23.60 o 
   4   7  12        7.54      -12.75     16.78 o 
   5   7  12       25.28       -2.52     25.55 o 
   6   7  12      175.97      166.41     25.09 o 
   7   7  12       21.40       36.14     18.04 o 
   8   7  12        0.85       -0.94     19.26 o 
   9   7  12      840.81      903.98     63.05 o 
  10   7  12      110.46      101.85     24.17 o 
  11   7  12      477.71      489.06     41.95 o 
  12   7  12      107.21       78.66     33.12 o 
   1   8  12        0.03      -17.43     37.18 o 
   5   8  12      542.14      708.77    111.54 o 
   6   8  12        6.26       33.70     61.58 o 
   1   1  13      897.48      928.23     35.98 o 
   2   1  13        2.44       -4.56     15.14 o 
   3   1  13        6.71        9.53     11.28 o 
   4   1  13       73.78       67.30     12.58 o 
   5   1  13     1878.50     1873.88     74.91 o 
   6   1  13        4.86       -6.46     10.93 o 
   7   1  13      747.62      673.93     34.13 o 
   8   1  13        0.72        2.73     13.91 o 
   9   1  13      208.20      184.22     19.07 o 
  10   1  13      145.49      110.98     20.46 o 
  11   1  13      322.32      246.43     32.56 o 
  12   1  13      127.54       90.01     29.01 o 
  13   1  13      755.34      647.35     67.08 o 
  14   1  13       37.24       44.98     26.96 o 
  15   1  13      105.60       45.31     27.93 o 
  16   1  13       68.50      102.96     31.62 o 
  17   1  13      888.83      782.68     50.85 o 
  18   1  13       16.62       13.62     18.42 o 
  19   1  13       36.24       37.18     42.99 o 
  20   1  13       63.08       89.47     47.64 o 
   0   2  13       93.35       64.90     17.77 o 
   1   2  13      171.11      188.44     15.92 o 
   2   2  13      295.65      308.25     19.00 o 
   3   2  13      307.14      291.67     20.10 o 
   4   2  13      169.36      157.43     18.79 o 
   5   2  13      530.81      550.07     62.44 o 
   6   2  13       91.72       86.12     18.34 o 
   7   2  13      257.12      279.79     41.04 o 
   8   2  13        6.50       -4.70     14.13 o 
   9   2  13        8.06      -13.87     13.87 o 
  10   2  13        0.09        0.64     14.55 o 
  11   2  13      547.33      533.72     47.53 o 
  12   2  13       27.39       13.09     23.31 o 
  13   2  13      185.47      169.98     26.54 o 
  14   2  13        8.50       36.07     15.75 o 
  15   2  13      956.80      977.72     69.37 o 
  16   2  13        1.03      -15.30     15.30 o 
  17   2  13        0.06       25.36     17.79 o 
  18   2  13       10.21       23.28     18.71 o 
  19   2  13      747.77      689.02     96.44 o 
  20   2  13        3.65       25.56     42.99 o 
   1   3  13      393.98      344.72     39.54 o 
   2   3  13      538.20      495.78     71.73 o 
   3   3  13       57.50       29.07     13.78 o 
   4   3  13      676.60      652.32     49.28 o 
   5   3  13      347.63      294.51     23.56 o 
   6   3  13      264.53      207.28     20.55 o 
   7   3  13        1.15       -8.18     16.32 o 
   8   3  13       18.37       -7.12     20.23 o 
   9   3  13       91.35      115.67     26.79 o 
  10   3  13      574.27      564.38     44.12 o 
  11   3  13        0.61       -0.24     14.22 o 
  12   3  13      232.92      213.95     19.84 o 
  13   3  13      118.88       92.38     18.13 o 
  14   3  13      636.14      594.96     51.18 o 
  15   3  13        2.41       11.24     16.46 o 
  16   3  13      611.14      670.91     44.08 o 
  17   3  13       30.71       21.80     17.23 o 
  18   3  13      342.67      323.76     50.48 o 
  19   3  13       58.15       38.78     35.44 o 
   0   4  13        1.77       -5.56     21.59 o 
   1   4  13       79.63       46.92     18.51 o 
   2   4  13       31.52       19.92     16.86 o 
   3   4  13       54.12       24.08     18.35 o 
   4   4  13      101.46       80.19     20.80 o 
   5   4  13        5.70        5.12     18.04 o 
   6   4  13       60.24       21.49     18.85 o 
   7   4  13      348.62      390.05     34.45 o 
   8   4  13       80.33       75.11     16.12 o 
   9   4  13      132.84      129.84     17.76 o 
  10   4  13        8.25      -14.53     14.53 o 
  11   4  13        4.06        7.23     16.14 o 
  12   4  13        0.10      -22.09     22.09 o 
  13   4  13      136.65      116.20     18.43 o 
  14   4  13      126.82      114.53     19.35 o 
  15   4  13       38.97       25.77     26.01 o 
  16   4  13      149.90      107.37     25.71 o 
  17   4  13      139.26      107.32     41.44 o 
   1   5  13        2.95      -18.68     18.68 o 
   2   5  13      211.76      202.32     33.13 o 
   3   5  13       56.87       37.24     20.60 o 
   4   5  13      136.67      119.58     23.46 o 
   5   5  13       99.92       84.53     22.69 o 
   6   5  13      192.52      168.22     25.86 o 
   7   5  13       67.72      104.34     24.10 o 
   8   5  13       17.84        4.99     20.35 o 
   9   5  13       86.07       82.96     24.12 o 
  10   5  13      119.88      181.45     31.62 o 
  11   5  13        4.20      -19.35     21.40 o 
  12   5  13       11.30       15.97     19.54 o 
  13   5  13       63.59       39.15     20.96 o 
  14   5  13      206.80      267.02     32.26 o 
  15   5  13        8.11       14.28     38.92 o 
   0   6  13       28.11      -12.33     25.41 o 
   1   6  13      439.38      412.60     34.14 o 
   2   6  13      218.60      163.51     22.67 o 
   3   6  13      263.46      261.00     26.45 o 
   4   6  13      784.06      869.46     87.64 o 
   5   6  13       76.29       68.37     24.73 o 
   6   6  13       14.75       21.11     22.76 o 
   7   6  13       50.32       32.23     19.56 o 
   8   6  13       87.16       87.33     22.40 o 
   9   6  13      139.87      165.17     27.64 o 
  10   6  13      125.34      109.92     25.85 o 
  11   6  13      216.67      218.00     36.56 o 
  12   6  13        0.30       59.21     35.19 o 
   1   7  13       90.59       73.78     29.58 o 
   2   7  13      192.48      163.35     35.73 o 
   3   7  13       76.40       29.08     28.34 o 
   4   7  13       60.92       42.46     44.77 o 
   5   7  13      166.86      179.62     31.91 o 
   6   7  13      284.41      244.23     60.42 o 
   7   7  13      174.52      204.26     43.63 o 
   0   0  14     3304.93     3703.48    234.56 o 
   1   0  14      121.98       85.92     20.59 o 
   2   0  14      754.07      845.12     49.35 o 
   3   0  14       12.93       32.69     18.15 o 
   4   0  14     3782.64     4082.33    181.51 o 
   5   0  14      592.01      614.57     40.56 o 
   6   0  14     1085.99     1163.82     61.70 o 
   7   0  14       94.51       92.55     20.52 o 
   8   0  14      402.17      376.31     45.55 o 
   9   0  14        0.18      -12.14     23.78 o 
  10   0  14       94.44       83.82     29.91 o 
  11   0  14       19.20       23.06     26.69 o 
  12   0  14       78.02       62.55     29.16 o 
  13   0  14       50.38       26.98     27.51 o 
  14   0  14      332.72      349.01     45.92 o 
  15   0  14       23.24       20.15     28.47 o 
  16   0  14     1060.31      930.96     79.13 o 
   1   1  14      694.18      725.55     31.40 o 
   2   1  14        1.00      -11.99     11.99 o 
   3   1  14      451.29      439.29     25.75 o 
   4   1  14       70.42       50.45     13.41 o 
   5   1  14      101.99       76.10     14.92 o 
   6   1  14        0.01       -5.37     13.87 o 
   7   1  14       31.38       18.19     14.56 o 
   8   1  14        0.26       -9.86     13.81 o 
   9   1  14      673.97      671.70     48.09 o 
  10   1  14      289.15      232.17     26.40 o 
  11   1  14        3.05        9.79     16.29 o 
  12   1  14       13.92       23.59     19.84 o 
  13   1  14      443.04      422.12     34.79 o 
  14   1  14        3.81       -4.75     21.78 o 
  15   1  14        2.02        5.58     23.04 o 
  16   1  14       12.96       52.53     31.62 o 
   0   2  14      300.83      324.67     29.13 o 
   1   2  14      548.57      492.61     26.85 o 
   2   2  14      351.24      331.08     21.96 o 
   3   2  14        2.80       -1.39     14.41 o 
   4   2  14      263.51      234.43     27.29 o 
   5   2  14        8.69      -13.97     13.97 o 
   6   2  14        0.01      -14.24     14.24 o 
   7   2  14       63.45       42.02     17.28 o 
   8   2  14      218.48      147.81     21.04 o 
   9   2  14      317.68      288.12     25.70 o 
  10   2  14      275.12      198.67     23.11 o 
  11   2  14       37.71       48.13     23.42 o 
  12   2  14      113.12       94.04     26.97 o 
  13   2  14        8.13       -9.80     22.41 o 
  14   2  14       70.51       45.04     18.73 o 
  15   2  14       67.43       66.04     20.74 o 
   1   3  14       63.80       64.61     16.52 o 
   2   3  14       46.09       30.88     15.68 o 
   3   3  14        0.74       -9.38     18.05 o 
   4   3  14      128.47       99.21     19.92 o 
   5   3  14      413.42      377.92     46.80 o 
   6   3  14      126.51      127.25     21.44 o 
   7   3  14      599.75      595.30     52.79 o 
   8   3  14      283.08      309.91     29.01 o 
   9   3  14      526.37      501.20     56.48 o 
  10   3  14       61.16       53.31     22.05 o 
  11   3  14      310.92      334.48     29.94 o 
  12   3  14        1.88        9.92     16.38 o 
  13   3  14      475.21      463.68     40.54 o 
  14   3  14        0.06        6.59     19.88 o 
  15   3  14      260.44      265.92     32.46 o 
  16   3  14       86.03      127.81     54.61 o 
   0   4  14       25.27      -16.30     28.59 o 
   1   4  14        0.02        0.91     25.49 o 
   2   4  14        4.58      -18.07     18.07 o 
   3   4  14      268.34      297.82     32.45 o 
   4   4  14     1143.31     1150.54    128.02 o 
   5   4  14      111.83       92.90     22.67 o 
   6   4  14      224.37      212.40     38.25 o 
   7   4  14       71.55       36.54     21.24 o 
   8   4  14      688.98      644.09     74.29 o 
   9   4  14        1.73      -18.42     18.42 o 
  10   4  14      223.91      227.72     21.71 o 
  11   4  14       69.97       40.67     17.57 o 
  12   4  14      533.88      609.38     60.94 o 
  13   4  14       56.98       91.62     25.44 o 
  14   4  14      276.66      290.26     37.67 o 
   1   5  14        0.12      -19.84     20.38 o 
   2   5  14       23.54       -6.78     20.72 o 
   3   5  14      154.54      161.38     26.39 o 
   4   5  14      816.41      724.26     68.82 o 
   5   5  14      106.68      117.64     24.96 o 
   6   5  14      115.34       91.86     34.73 o 
   7   5  14      322.13      305.97     36.95 o 
   8   5  14      348.13      372.56     84.78 o 
   9   5  14        0.29      -29.76     40.86 o 
  10   5  14      207.92      199.85     73.20 o 
  11   5  14        4.70       29.05     65.07 o 
  12   5  14        2.03       80.17     67.39 o 
   3   6  14        4.00      -20.91     47.64 o 
   4   6  14       25.23      -20.91     48.80 o 
   5   6  14        4.56       30.21     52.29 o 
   6   6  14       67.40       75.52     61.58 o 
   1   1  15      150.31      113.33     20.58 o 
   2   1  15      331.63      323.63     21.36 o 
   3   1  15       21.68       16.00     14.80 o 
   4   1  15      103.92       77.38     16.23 o 
   5   1  15       15.80        3.87     15.51 o 
   6   1  15      245.07      234.93     25.93 o 
   7   1  15       52.81       45.51     17.20 o 
   8   1  15       84.70       57.07     19.06 o 
   9   1  15       73.66       71.26     19.61 o 
  10   1  15      276.82      251.01     29.30 o 
  11   1  15      117.04      120.69     33.67 o 
  12   1  15      210.98      224.25     55.77 o 
   0   2  15       80.36       84.24     25.84 o 
   1   2  15      763.88      784.51     53.43 o 
   2   2  15       54.93       68.56     16.31 o 
   3   2  15     3528.82     3783.08    215.87 o 
   4   2  15       18.55       47.32     16.81 o 
   5   2  15     1108.15     1350.28     90.18 o 
   6   2  15        9.11       21.61     16.60 o 
   7   2  15     1522.78     1679.01     90.17 o 
   8   2  15        1.75       -2.13     16.82 o 
   9   2  15        3.49      -17.12     17.12 o 
  10   2  15       29.16       24.81     18.50 o 
  11   2  15      957.60      558.88     82.50 o 
  12   2  15       51.80       25.56     40.67 o 
   1   3  15        1.00       17.05     16.95 o 
   2   3  15     1575.61     1688.10    129.14 o 
   3   3  15      209.63      250.53     31.91 o 
   4   3  15      607.23      676.73     80.12 o 
   5   3  15      306.71      286.72     35.99 o 
   6   3  15      337.71      357.99     36.47 o 
   7   3  15       19.80       25.35     21.97 o 
   8   3  15      402.71      437.40     57.44 o 
   9   3  15      134.26       95.08     37.82 o 
  10   3  15       30.28      -18.48     42.97 o 
  11   3  15        0.11       -3.45     23.29 o 
  12   3  15      156.77      188.23     56.93 o 
   0   4  15       73.60       39.00     34.56 o 
   1   4  15      373.31      354.84     52.91 o 
   2   4  15       46.94       31.52     23.32 o 
   3   4  15      111.26       53.52     29.66 o 
   4   4  15       13.50       21.37     42.99 o 
   5   4  15      232.05      254.68     67.97 o 
   6   4  15      117.13       94.47     43.52 o 
   7   4  15      620.84      632.53    124.91 o 
   8   4  15      228.02      420.61     83.66 o 
   9   4  15      391.79      425.26     85.98 o 
   3   5  15       13.14      -36.02     51.12 o 
   4   5  15      398.84      404.35     83.66 o 
   0   0  16     1553.32     1715.73    121.17 o 
   1   0  16        7.53       13.02     20.62 o 
   2   0  16      112.61      119.55     31.03 o 
   3   0  16        8.59       -9.10     20.09 o 
   4   0  16      491.23      513.91     48.97 o 
   5   0  16      115.43      124.84     35.30 o 
   6   0  16        8.17      -17.43     40.67 o 
   7   0  16       35.11       76.69     48.80 o 
   1   1  16      465.45      463.27     27.99 o 
   2   1  16       87.54      103.40     18.23 o 
   3   1  16      299.59      295.51     29.59 o 
   4   1  16        0.21      -16.34     16.34 o 
   5   1  16      240.55      232.42     29.63 o 
   6   1  16      363.88      369.33     39.78 o 
   7   1  16       38.01       32.39     30.80 o 
   8   1  16       14.96      -23.24     41.83 o 
   0   2  16        1.13      -17.08     23.81 o 
   1   2  16        0.07      -16.57     16.57 o 
   2   2  16        1.49      -20.90     20.90 o 
   3   2  16      240.99      302.61     59.31 o 
   4   2  16        1.00        0.15     21.91 o 
   5   2  16        1.25       17.28     22.37 o 
   6   2  16      111.00      115.01     32.87 o 
   7   2  16       59.77       24.17     27.22 o 
   8   2  16       58.12       27.16     30.80 o 
   1   3  16      100.98      120.84     48.80 o 
   2   3  16      284.10      234.71     56.93 o 
   3   3  16        6.60       42.99     45.31 o 
                                                 
